# Supplementary material for: Higher Abundance of Sediment Methanogens and Methanotrophs Do Not Predict the Atmospheric Methane and Carbon Dioxide Flows in Eutrophic Tropical Freshwater Reservoirs
Source: Front Microbiol. 2021 Mar 17;12:647921. doi: 10.3389/fmicb.2021.647921 (PMC8010658; doi:10.3389/fmicb.2021.647921)
Supplement: Supplementary file 1 [file Table_1.XLSX]

## Sheet: SM Tab. 1
Supplementary Table 1. Means (n = 11) of limnological variables of sediment, bottom water and gas flows in reservoirs throughout the seasons.
Matrix	Parameter	Seasons					p value K-W
		Summer 2018	Autumn	Winter	Spring	Summer 2019
Sediment	N (mg g-1)	0.40 a* ± 0.28	1.42 b ± 1.39	0.51 a ± 0.24	0.47 a ± 0.2	0.53 a ± 0.17	0.0168
	C (mg g-1)	4.77 b ± 2.42	5.27 b ± 1.84	2.93 a ± 1.64	4.84 b ± 1.91	6.24 b ± 1.76	0.0038
	H (mg g-1)	1.75 a ± 0.91	2.90 b ± 1.68	1.50 a ± 0.54	2.46 b ± 0.38	1.84 a ± 0.39	0.0006
	S (mg g-1)	0.56 a ± 0.74	2.43 b ± 1.14	1.79 a ± 1.7	0.76 a ± 0.8	0.54 a ± 0.36	0.0145
	P (mg g-1)	17.54 a ± 17.21	3.58 a ± 2.58	35.01 b ± 45.05	10.19 a ± 16.68	3.21 a ± 1.88	0.0011
Gas Flow	CO2 (mg d-2 L-1)	4694.38 a ± 1641.71	4726.33 a ± 1459.05	4729.21 a ± 888.38	3833.91 a ± 758.51	3959.70 a ± 823.19	0.1686
	CH4 (mg d-2 L-1)	223.11 a ± 123.09	182.55 a ± 68.61	176.55 a ± 86.58	131.74 a ± 25.08	236.20 a ± 136.27	0.3145
Water	P (mg L-1)	153.16 a ± 99.97	93.36 a ± 61.68	352.00 b ± 341.06	170.20 a ± 112.23	131.71 a ± 40.4	0.0491
	P-PO43- (ug L-1)	181.82 a ± 181.5	85.60 a ± 61.69	99.61 a ± 79.89	100.14 a ± 107	28.12 a ± 9.12	0.0038
	DTC (mg L-1)	15.63 a ± 5.73	13.14 a ± 2.39	12.09 a ± 4.22	14.47 a ± 4.42	14.62 a ± 2.9	0.2532
	DIC (mg L-1)	9.70 a ± 4.31	8.55 a ± 2.73	7.19 a ± 3.12	6.66 a ± 2.61	9.20 a ± 2.7	0.1316
	DOC (mg L-1)	5.94 a ± 4.12	4.60 a ± 1.21	4.90 a ± 1.39	7.85 b ± 2.97	5.41 a ± 1.71	0.0288
	pH	7.05 a ± 0.52	7.09 a ± 0.45	7.94 b ± 1.51	8.30 b ± 1.62	6.68 a ± 0.58	0.0044
	DO (mg L-1)	2.68 a ± 2.6	3.34 a ± 2.58	5.13 a ± 2.91	4.15 a ± 3.24	3.16 a ± 1.31	0.2915
	EC (mS cm-1)	156.17 a ± 57.94	132.83 a ± 44.29	161.99 a ± 58.06	150.03 a ± 57.12	122.27 a ± 54.84	0.6257
	NO3- (mg L-1)	7.32 b ± 2.32	1.32 a ± 0.87	2.38 a ± 0.93	1.57 a ± 0.9	1.18 a ± 0.39	2e-06
	NH4+ (mg L-1)	34.77 b ± 47.32	2.48 a ± 3.21	3.75 a ± 3.67	1.36 a ± 1.19	1.31 a ± 0.94	0.0004
	TN (mg L-1)	8.31 b ± 8.61	4.10 a ± 2.86	4.13 a ± 3.37	2.54 a ± 2.12	1.58 a ± 0.92	0.0029
	BOD (mg L-1)	4.23 a ± 3.09	6.02 a ± 3.69	4.89 a ± 3.42	4.67 a ± 2.88	3.47 a ± 2.04	0.6759
	Temp (°C)	24.57 c ± 0.93	22.56 b ± 0.61	19.42 a ± 1.71	22.42 b ± 0.95	24.96 c ± 1.05	1e-07
	Depth (m)	5.66 a ± 3.52	5.68 a ± 3.7	6.02 a ± 3.97	5.94 a ± 3.59	7.01 a ± 3.07	0.932
	TSS (mg L-1)	18.73 b ± 14.55	5.89 a ± 2.7	8.12 a ± 8.01	11.09 a ± 7.04	9.01 a ± 4.02	0.0084
*Means with equal letters do not differ by the Scott-Knott test at 5% significance.
N = nitrogen
C = carbon
H = hydrogen
S = sulphur
P = phosphorus
DTC = dissolved total carbon
DIC = dissolved inorganic carbon
DOC = dissolved organic carbon
DO = dissolved oxygen
EC = electrical conductivity
TN = total nitrogen
BOD = biochemical oxygen demand
Temp = temperature
TSS = total suspended solids
