# Supplementary material for: Higher Abundance of Sediment Methanogens and Methanotrophs Do Not Predict the Atmospheric Methane and Carbon Dioxide Flows in Eutrophic Tropical Freshwater Reservoirs
Source: Front Microbiol. 2021 Mar 17;12:647921. doi: 10.3389/fmicb.2021.647921 (PMC8010658; doi:10.3389/fmicb.2021.647921)
Supplement: Supplementary file 2 [file Table_2.XLSX]

## Sheet: SM Tab. 2
Supplementary Table 2. Means (n = 5) of limnological variables of sediment, bottom water and gas flows in reservoirs throughout the sampling stations.
Matrix	Parameter	Sampling Stations											p value K-W
		G1	G2	G3	G4	B1	B2	B3	B4	R1	R2	R3
Sediment	N (mg g-1)	0.70 a* ± 0.1	0.77 a ± 0.09	0.41 a ± 0.18	0.37 a ± 0.06	0.59 a* ± 0.09	0.39 a ± 0.34	0.67 a ± 0.11	0.42 a ± 0.34	0.60 a ± 0.33	1.11 a ± 1.14	1.15 a ± 1.83	0 .0596
	C (mg g-1)	6.88 b ± 2.12	6.94 b ± 0.98	4.45 a ± 2.44	4.38 a ± 0.55	5.69 b ± 0.99	2.92 a ± 1.94	5.47 b ± 1.21	3.85 a ± 2.91	4.08 a ± 0.71	5.95 b ± 2.38	2.64 a ± 0.89	0 .0131
	H (mg g-1)	2.57 a ± 0.43	2.33 a ± 0.4	2.03 a ± 0.81	2.05 a ± 0.33	1.96 a ± 0.35	1.52 a ± 0.68	1.99 a ± 0.34	1.59 a ± 0.95	1.86 a ± 0.35	2.54 a ± 1.09	2.49 a ± 2.5	0 .3340
	S (mg g-1)	1.97 a ± 0.91	2.29 a ± 1.19	0.55 a ± 0.52	0.18 a ± 0.35	0.96 a ± 1.31	1.22 a ± 1.4	1.56 a ± 1.49	0.78 a ± 1.14	1.60 a ± 1.36	1.80 a ± 1.08	0.36 a ± 0.73	0 .0601
	P (mg g-1)	26.74 a ± 33.74	40.90 a ± 57.47	16.10 a ± 14.04	26.88 a ± 28.05	11.43 a ± 18.01	7.19 a ± 8.51	2.75 a ± 0.5	5.23 a ± 4.62	3.86 a ± 0.57	4.36 a ± 0.79	12.16 a ± 12.6	0 .4633
Gas Flow	CO2 (mg d-2 L-1)	3895.08 a ± 729.83	4388.57 b ± 466.59	5351.30 b ± 774.20	2718.20 a ± 625.32	5198.07 b ± 1207.99	5088.07 b ± 756.85	3423.57 a ± 426.24	5377.46 b ± 1054.05	3141.60 a ± 387.25	3829.93 a ± 282.81	5697.67 b ± 845.79	0 .0001
	CH4 (mg d-2 L-1)	125.25 a ± 9.09	230.87 b ± 44.5	279.87 b ± 111.26	120.00 a ± 0,00	235.07 b ± 160.16	206.17 b ± 108.17	120.00 a ± 0	218.90 b ± 82.46	120.00 a ± 0	120.00 a ± 0	302.73 b ± 97.18	0 .0002
Water	P (mg L-1)	209.53 a ± 66.02	220.25 a ± 96.2	400.22 a ± 425.04	108.22 a ± 73.37	221.99 a ± 108.56	115.42 a ± 72.8	93.02 a ± 51.34	99.02 a ± 44.11	106.46 a ± 89.49	116.41 a ± 88.09	313.63 a ± 253.55	0 .0453
	P-PO43- (ug L-1)	60.44 a ± 41.11	141.69 a ± 134.69	90.80 a ± 82.31	51.91 a ± 28.79	246.69 a ± 131.87	121.09 a ± 79.75	71.09 a ± 73.46	73.09 a ± 72.13	36.02 a ± 19.38	33.36 a ± 16.47	158.44 a ± 207.48	0 .2570
	DTC (mg L-1)	14.58 b ± 2.72	15.68 b ± 2	18.60 b ± 4.06	13.32 b ± 6.79	14.89 b ± 2.21	15.85 b ± 1.47	14.66 b ± 1.5	15.58 b ± 2.01	7.82 a ± 2.51	9.25 a ± 1.21	13.97 b ± 3.88	0 .0023
	DIC (mg L-1)	8.48 b ± 2.49	9.68 b ± 1.9	11.31 b ± 1.91	3.49 a ± 1.79	10.01 b ± 2.47	10.57 b ± 1.1	9.59 b ± 1.83	9.33 b ± 1.97	4.11 a ± 2.28	5.40 a ± 1.04	8.83 b ± 3.96	0 .0009
	DOC (mg L-1)	6.04 a ± 1.88	6.19 a ± 2	7.15 a ± 3.74	9.87 a ± 5.17	4.86 a ± 0.84	5.28 a ± 1.74	5.09 a ± 1.39	6.32 a ± 0.88	3.70 a ± 0.65	3.84 a ± 0.68	5.09 a ± 0.81	0 .0341
	pH	7.59 a ± 0.42	7.21 a ± 0.22	6.93 a ± 0.33	6.57 a ± 0.81	7.25 a ± 0.67	7.91 a ± 1.56	8.09 a ± 1.72	7.49 a ± 0.4	8.32 a ± 2.31	7.26 a ± 1.05	7.03 a ± 0.64	0 .5838
	DO (mg L-1)	1.92 a ± 1.65	1.70 a ± 1.36	2.43 a ± 1.94	3.74 b ± 3.4	2.67 a ± 1.29	5.71 b ± 2.99	5.81 b ± 1.52	5.66 b ± 2.23	4.69 b ± 3.29	1.76 a ± 1.18	4.23 b ± 2.41	0 .0436
	EC (mS cm-1)	130.19 c ± 12.41	153.61 c ± 32.78	204.59 d ± 46.51	40.42 a ± 4.09	186.52 d ± 31.12	192.47 d ± 24.13	152.12 c ± 12.94	172.99 d ± 8.22	87.32 b ± 22.7	95.90 b ± 33.3	174.58 d ± 44.4	3 .3E-05
	NO3- (mg L-1)	4.27 a ± 2.53	3.88 a ± 2.87	2.73 a ± 2.58	1.60 a ± 1.59	3.60 a ± 3.08	3.83 a ± 3.43	1.95 a ± 1.79	3.13 a ± 3.46	1.44 a ± 1.37	1.82 a ± 1.52	2.64 a ± 1.83	0 .2203
	NH4+ (mg L-1)	1.80 a ± 1.7	5.11 a ± 3.03	5.01 a ± 2.46	0.95 a ± 0.92	19.02 a ± 30.33	4.98 a ± 8.31	4.51 a ± 7.72	5.30 a ± 9.32	5.36 a ± 9.78	6.07 a ± 7.76	37.84 a ± 66.3	0 .0828
	TN (mg L-1)	5.22 a ± 3.25	4.96 a ± 1.5	5.91 a ± 3.88	9.65 a ± 12.35	4.15 a ± 1.98	3.00 a ± 1.98	2.18 a ± 1.8	2.43 a ± 1.22	1.15 a ± 0.61	1.59 a ± 0.95	5.43 a ± 4.72	0 .0605
	BOD (mg L-1)	3.82 a ± 1.47	5.26 a ± 2.09	8.01 a ± 4.74	2.60 a ± 1.1	7.08 a ± 3.4	6.20 a ± 2.67	3.52 a ± 3.36	3.50 a ± 2.95	3.15 a ± 1.64	3.03 a ± 1.79	4.58 a ± 1.48	0 .0937
	Temp (°C)	22.84 a ± 2.82	23.60 a ± 1.99	23.20 a ± 2.69	21.85 a ± 2.17	23.59 a ± 1.21	22.83 a ± 2.49	22.22 a ± 2.54	22.64 a ± 2.56	22.34 a ± 2.03	23.22 a ± 0.78	22.36 a ± 2.3	0 .9681
	Depth (m)	8.78 c ± 1.33	2.86 a ± 0.78	2.22 a ± 0.72	3.12 a ± 0.82	8.16 c ± 1.54	6.66 b ± 3.45	10.10 c ± 1.07	5.92 b ± 3.34	9.04 c ± 0.86	9.40 c ± 2.06	1.05 a ± 0.75	3 .4E-05
	TSS (mg L-1)	14.20 a ± 13.67	11.51 a ± 3.96	24.19 a ± 14.64	9.76 a ± 3.76	14.38 a ± 8.43	10.33 a ± 8.5	4.77 a ± 3.64	5.20 a ± 0.97	3.90 a ± 1.42	5.20 a ± 1.08	14.45 a ± 7.64	0 .0035
*Means with equal letters do not differ by the Scott-Knott test at 5% significance.
N = nitrogen
C = carbon
H = hydrogen
S = sulphur
P = phosphorus
DTC = dissolved total carbon
DIC = dissolved inorganic carbon
DOC = dissolved organic carbon
DO = dissolved oxygen
EC = electrical conductivity
TN = total nitrogen
BOD = biochemical oxygen demand
Temp = temperature
TSS = total suspended solids
