# Supplementary material for: Higher Abundance of Sediment Methanogens and Methanotrophs Do Not Predict the Atmospheric Methane and Carbon Dioxide Flows in Eutrophic Tropical Freshwater Reservoirs
Source: Front Microbiol. 2021 Mar 17;12:647921. doi: 10.3389/fmicb.2021.647921 (PMC8010658; doi:10.3389/fmicb.2021.647921)
Supplement: Supplementary file 3 [file Table_3.XLSX]

## Sheet: SM Tab. 3
Supplementary Table 3. Microbial correlation with CO2 and CH4 flows.
class	order	family	genus	metabolism (FAPROTAX)	moduleColor	GS.CO2	p.GS.CO2	GS.CH4	p.GS.CH4	MM.brown	p.MM.brown	MM.blue	p.MM.blue	MM.turquoise	p.MM.turquoise
ABY1	ABY1_or	ABY1_fa	ABY1_ge	unknown	blue	-0.272746	0.0481645	-0.178185	0.201773	-0.523739	5.71e-05	0.600476	2e-06	-0.103117	0.462483
ABY1	Candidatus_Kerfeldbacteria	Candidatus_Kerfeldbacteria_fa	Candidatus_Kerfeldbacteria_ge	unknown	blue	-0.215569	0.121086	-0.146684	0.294596	-0.533691	3.87e-05	0.768155	1.9e-11	-0.260142	0.0599398
ABY1	Candidatus_Magasanikbacteria	Candidatus_Magasanikbacteria_fa	Candidatus_Magasanikbacteria_ge	unknown	blue	-0.163747	0.241358	-0.196673	0.158101	-0.530012	4.47e-05	0.780391	5.61e-12	-0.0392655	0.780131
Acetothermiia	Acetothermiia_or	Acetothermiia_fa	Acetothermiia_ge	unknown	blue	-0.166165	0.234383	-0.0127029	0.928067	-0.357891	0.00851007	0.689081	1.17e-08	-0.308098	0.024806
Acidimicrobiia	Actinomarinales	Actinomarinales_fa	Actinomarinales_ge	unknown	blue	0.113464	0.418543	-0.0143432	0.918808	-0.245494	0.0764223	0.437464	0.00105435	-0.540127	2.99e-05
Acidimicrobiia	Actinomarinales	uncultured	uncultured_ge	unknown	blue	0.048335	0.731076	-0.0803353	0.567438	-0.390086	0.00388315	0.556128	1.54e-05	-0.541377	2.84e-05
Acidobacteria_cl	Acidobacteria_or	Acidobacteria_fa	Acidobacteria_ge	unknown	blue	-0.307904	0.0249016	-0.295291	0.0318245	-0.712349	2.2e-09	0.752122	8.46e-11	0.159386	0.254291
Acidobacteriia	Solibacterales	Solibacteraceae_(Subgroup_3)	GOUTB8	unknown	blue	-0.176143	0.207074	-0.194186	0.163533	-0.495531	0.000161493	0.585622	4.1e-06	0.0219555	0.875997
Acidobacteriia	Subgroup_13	Subgroup_13_fa	Subgroup_13_ge	unknown	blue	-0.388569	0.00403643	-0.255797	0.0644987	-0.600701	1.98e-06	0.853003	5.12e-16	-0.367265	0.00682583
Actinobacteria	Streptomycetales	Streptomycetaceae	E1B-B3-114	unknown	blue	0.141862	0.310926	-0.0441507	0.753589	-0.135951	0.33172	0.107832	0.442157	-0.243914	0.078396
Actinobacteria	Micromonosporales	Micromonosporaceae	Jishengella	aerobic_chemoheterotrophy	blue	0.0953398	0.497085	0.0595719	0.671766	-0.14133	0.312763	0.313451	0.022285	-0.379567	0.00506086
Actinobacteria	Pseudonocardiales	Pseudonocardiaceae	Mzabimyces	aerobic_chemoheterotrophy	blue	-0.0497344	0.723596	-0.0670288	0.633449	-0.476103	0.000314057	0.367841	0.00673258	-0.145014	0.300185
Actinobacteria	Micromonosporales	Micromonosporaceae	Polymorphospora	aerobic_chemoheterotrophy	blue	0.249158	0.071997	0.0928264	0.508547	-0.187975	0.177691	0.321499	0.0189034	-0.213756	0.124322
Actinobacteria	Propionibacteriales	Nocardioidaceae	Thermasporomyces	fermentation - nitrate_reduction - nitrate_respiration - nitrogen_fixation	blue	0.266807	0.0534537	0.191466	0.169627	0.0367159	0.794085	-0.124338	0.375048	-0.317428	0.020555
Aminicenantia	Aminicenantales	Aminicenantales_fa	Aminicenantales_ge	unknown	blue	-0.146715	0.294492	-0.19773	0.155834	-0.48918	0.000201594	0.679378	2.23e-08	-0.591196	3.15e-06
Anaerolineae	ADurb.Bin180	ADurb.Bin180_fa	ADurb.Bin180_ge	unknown	blue	-0.358863	0.0083201	-0.368898	0.00656432	-0.799577	7e-13	0.879379	4.6e-18	-0.252146	0.0685407
Anaerolineae	KZNMV-5-B42	KZNMV-5-B42_fa	KZNMV-5-B42_ge	unknown	blue	-0.302251	0.0278294	-0.350374	0.0101103	-0.701578	4.86e-09	0.702369	4.59e-09	0.104425	0.456796
Anaerolineae	MSB-5E12	MSB-5E12_fa	MSB-5E12_ge	unknown	blue	-0.276296	0.0452123	-0.1838	0.187693	-0.508267	0.000102137	0.598837	2.17e-06	-0.268052	0.0523075
Anaerolineae	RBG-13-54-9	RBG-13-54-9_fa	RBG-13-54-9_ge	unknown	blue	-0.377564	0.00531754	-0.381132	0.00486792	-0.660771	7.27e-08	0.799583	7e-13	-0.242108	0.0807013
Anaerolineae	Anaerolineales	Anaerolineaceae	RBG-16-58-14	unknown	blue	-0.47976	0.000277931	-0.391123	0.00378127	-0.821822	4.65e-14	0.793093	1.45e-12	-0.0360465	0.797759
Anaerolineae	SBR1031	SBR1031_fa	SBR1031_ge	unknown	blue	-0.292361	0.0336429	-0.326189	0.0171412	-0.782761	4.39e-12	0.774915	9.78e-12	0.0177112	0.899831
Anaerolineae	uncultured	uncultured_fa	uncultured_ge	unknown	blue	-0.312284	0.0228155	-0.310992	0.0234151	-0.7525	8.18e-11	0.856114	3.09e-16	-0.0838947	0.550338
Babeliae	Babeliales	Babeliaceae	Babeliaceae_ge	unknown	blue	-0.317428	0.020555	-0.363432	0.00747576	-0.233607	0.0922763	0.113104	0.420032	-0.123318	0.379008
Babeliae	Babeliales	Babeliales_fa	Babeliales_ge	unknown	blue	-0.443371	0.000884133	-0.435377	0.00112117	-0.472837	0.000349862	0.609637	1.26e-06	-0.333704	0.0146095
Babeliae	Babeliales	UBA12409	UBA12409_ge	unknown	blue	-0.0198878	0.887596	0.00135952	0.992291	-0.226168	0.103431	0.162879	0.243898	-0.043836	0.75529
Babeliae	Babeliales	Vermiphilaceae	Vermiphilaceae_ge	unknown	blue	-0.249085	0.0720828	-0.290735	0.0346889	-0.247854	0.0735487	0.148185	0.289628	-0.297784	0.030342
Bacilli	Bacillales	Sporolactobacillaceae	uncultured	unknown	blue	0.145169	0.299663	0.0627914	0.655114	0.179947	0.197277	-0.128876	0.357728	-0.451405	0.000692302
Bathyarchaeia	Bathyarchaeia_or	Bathyarchaeia_fa	Bathyarchaeia_ge	unknown	blue	-0.476999	0.000304829	-0.417425	0.00187251	-0.785509	3.29e-12	0.890235	4.76e-19	-0.221694	0.110624
Berkelbacteria	Berkelbacteria_or	Berkelbacteria_fa	Berkelbacteria_ge	unknown	blue	-0.0984318	0.48317	-0.248437	0.0728518	-0.419216	0.00178131	0.562045	1.19e-05	-0.37088	0.00625868
Blastocatellia_(Subgroup_4)	Pyrinomonadales	Pyrinomonadaceae	Pyrinomonas	unknown	blue	0.0446847	0.750704	-0.124259	0.375352	-0.197954	0.155356	0.352334	0.00966972	0.15975	0.253194
Brocadiae	SM23-32	SM23-32_fa	SM23-32_ge	anammox	blue	-0.148647	0.28811	-0.25776	0.0624056	-0.680175	2.12e-08	0.79462	1.22e-12	0.065418	0.64165
Caldisericia	Caldisericales	TTA-B15	TTA-B15_ge	unknown	blue	0.143911	0.303916	0.0145843	0.917448	0.262218	0.0578552	0.00516685	0.970709	-0.6966	6.92e-09
Calditrichia	Calditrichales	Calditrichaceae	Calditrichaceae_ge	unknown	blue	-0.267887	0.0524583	-0.310052	0.0238596	-0.65326	1.14e-07	0.824691	3.19e-14	-0.173363	0.214445
Chlamydiae	Chlamydiales	Chlamydiaceae	Chlamydiaceae_ge	intracellular_parasites	blue	0.0990474	0.480425	-0.0855315	0.542558	-0.0261041	0.852805	0.132241	0.345207	-0.55833	1.4e-05
Chlamydiae	Chlamydiales	cvE6	cvE6_ge	intracellular_parasites	blue	-0.0767037	0.585134	-0.10603	0.449865	0.0304538	0.828621	0.0230272	0.869995	-0.165894	0.235158
Chlamydiae	Chlamydiales	Parachlamydiaceae	Parachlamydiaceae_ge	intracellular_parasites	blue	0.0685523	0.625732	-0.0714699	0.611066	0.176472	0.206214	0.0201864	0.88592	-0.571882	7.71e-06
Chlamydiae	Chlamydiales	Simkaniaceae	uncultured	intracellular_parasites	blue	0.0295997	0.833358	-0.00231348	0.986883	0.315209	0.0215058	-0.196724	0.157992	-0.636583	3e-07
Clostridia	Thermoanaerobacterales	Thermoanaerobacteraceae	Brockia	fermentation	blue	-0.187388	0.179073	-0.273462	0.0475572	-0.665513	5.42e-08	0.729901	5.61e-10	-0.0162338	0.908149
Clostridia	Thermoanaerobacterales	Thermoanaerobacteraceae	Calderihabitans	fermentation	blue	0.183373	0.188739	0.0308566	0.826389	0.159379	0.254313	0.132067	0.345846	-0.607019	1.44e-06
Clostridia	Clostridiales	Family_XVIII	Caldinitratiruptor	unknown	blue	-0.22353	0.107626	-0.349363	0.0103442	-0.618066	8.18e-07	0.665386	5.47e-08	-0.248741	0.0724899
Clostridia	Clostridiales	Ruminococcaceae	Cellulosibacter	unknown	blue	-0.0109836	0.937782	-0.161813	0.247038	-0.282685	0.0402727	0.353099	0.00950232	0.0896333	0.5233
Clostridia	Thermoanaerobacterales	Family_III	Fervidicola	fermentation	blue	0.117358	0.402648	-0.0297605	0.832466	-0.2794	0.0427541	0.395418	0.00338416	-0.411859	0.00218301
Clostridia	Clostridiales	Heliobacteriaceae	Heliobacteriaceae_ge	nitrogen_fixation	blue	-0.0859944	0.540368	-0.143892	0.303983	-0.0694727	0.62109	0.330472	0.0156563	0.0448627	0.749743
Clostridia	Clostridiales	Ruminococcaceae	Ruminiclostridium_1	unknown	blue	0.209799	0.131612	0.127968	0.361154	-0.185145	0.184428	0.285903	0.0379578	0.222189	0.10981
Clostridia	Thermoanaerobacterales	Family_III	Thermovorax	fermentation	blue	0.0817604	0.560562	-0.0465658	0.740569	-0.289559	0.0354626	0.323283	0.0182156	-0.251493	0.0692843
Dehalococcoidia	ER-E4-17	ER-E4-17_fa	ER-E4-17_ge	unknown	blue	-0.210506	0.130287	-0.290795	0.0346502	-0.559064	1.35e-05	0.771692	1.35e-11	-0.0404136	0.773869
Dehalococcoidia	FS117-23B-02	FS117-23B-02_fa	FS117-23B-02_ge	unknown	blue	-0.00513371	0.970897	0.0221817	0.874729	-0.367895	0.00672385	0.658127	8.54e-08	-0.470659	0.000375757
Dehalococcoidia	GIF9	GIF9_fa	GIF9_ge	unknown	blue	-0.473483	0.000342499	-0.380059	0.00499946	-0.687231	1.32e-08	0.825486	2.87e-14	-0.137669	0.32559
Dehalococcoidia	JdFR-54	JdFR-54_fa	JdFR-54_ge	unknown	blue	-0.271052	0.0496278	-0.251823	0.0689082	-0.60655	1.48e-06	0.878718	5.25e-18	-0.41	0.00229648
Dehalococcoidia	MSBL5	MSBL5_fa	MSBL5_ge	unknown	blue	-0.221056	0.11168	-0.171845	0.218549	-0.417275	0.00188031	0.760458	3.95e-11	-0.440124	0.000974374
Dehalococcoidia	Sh765B-TzT-20	Sh765B-TzT-20_fa	Sh765B-TzT-20_ge	unknown	blue	-0.194279	0.163327	-0.235578	0.0894839	-0.630857	4.12e-07	0.657317	8.97e-08	0.0479418	0.733182
Dehalococcoidia	Dehalococcoidales	uncultured	uncultured_ge	unknown	blue	-0.40838	0.00239962	-0.341401	0.0123549	-0.776505	8.33e-12	0.841353	3.09e-15	-0.243064	0.079474
Deltaproteobacteria	Desulfarculales	Desulfarculaceae	Desulfarculaceae_ge	sulfate_respiration	blue	-0.103659	0.460123	-0.258142	0.0620048	-0.100134	0.475597	0.283255	0.039854	-0.0742995	0.596984
Deltaproteobacteria	Desulfarculales	Desulfarculaceae	Desulfatiglans	sulfate_respiration	blue	-0.35394	0.00932143	-0.377026	0.0053884	-0.817775	7.82e-14	0.907944	6.67e-21	0.0268918	0.848415
Deltaproteobacteria	Desulfarculales	Desulfarculaceae	Dethiosulfatarculus	sulfate_respiration	blue	-0.207318	0.136343	-0.295888	0.0314638	-0.229938	0.0976543	0.461746	0.000500842	-0.466757	0.000426543
Deltaproteobacteria	NKB15	NKB15_fa	NKB15_ge	unknown	blue	-0.26914	0.0513229	-0.138218	0.323645	-0.391419	0.00375271	0.347303	0.0108352	-0.0263296	0.851548
Deltaproteobacteria	Oligoflexales	Oligoflexales_fa	Oligoflexales_ge	unknown	blue	-0.0902264	0.520544	0.248535	0.072735	-0.0527724	0.707445	0.338897	0.013053	-0.1603	0.251544
Deltaproteobacteria	SBYG-4553	SBYG-4553_fa	SBYG-4553_ge	unknown	blue	-0.330169	0.0157574	-0.388463	0.00404742	-0.405067	0.00262344	0.47176	0.00036246	-0.140404	0.315975
Deltaproteobacteria	Sva0485	Sva0485_fa	Sva0485_ge	unknown	blue	-0.483568	0.000244371	-0.442055	0.000919751	-0.852993	5.13e-16	0.877783	6.31e-18	-0.156575	0.262873
Deltaproteobacteria	Thermodesulfobacteriales	Thermodesulfobacteriaceae	Thermodesulfobacteriaceae_ge	sulfate_respiration	blue	-0.220502	0.112604	-0.35573	0.00894572	-0.442747	0.000900867	0.48966	0.000198274	-0.0445911	0.751209
Deltaproteobacteria	Thermodesulfobacteriales	Thermodesulfobacteriaceae	Thermosulfurimonas	sulfate_respiration	blue	-0.0411026	0.770119	0.00507818	0.971212	0.0728322	0.604268	0.18624	0.1818	-0.495701	0.000160525
Deltaproteobacteria	Syntrophobacterales	Syntrophaceae	uncultured	sulfate_respiration	blue	-0.0991777	0.479845	-0.264435	0.0556941	-0.235358	0.0897919	0.345351	0.0113191	-0.40851	0.00239122
Deltaproteobacteria	Oligoflexales	Oligoflexaceae	uncultured	unknown	blue	-0.0839622	0.550016	-0.177032	0.204754	-0.414926	0.0020067	0.387091	0.00419101	0.00531161	0.969889
Desulfurellia	Desulfurellales	Desulfurellales_fa	Desulfurellales_ge	unknown	blue	-0.0496645	0.723969	-0.302757	0.0275561	-0.320317	0.0193707	0.635659	3.16e-07	-0.144029	0.303518
Desulfurobacteriia	Desulfurobacteriales	Desulfurobacteriaceae	Balnearium	unknown	blue	-0.014233	0.91943	-0.0457883	0.744753	-0.284523	0.0389369	0.28978	0.0353162	-0.0824049	0.557465
DG-56	DG-56_or	DG-56_fa	DG-56_ge	unknown	blue	-0.415245	0.0019891	-0.336667	0.013703	-0.771751	1.34e-11	0.813928	1.27e-13	-0.213185	0.125355
Elusimicrobia_cl	Elusimicrobia_or	Elusimicrobia_fa	Elusimicrobia_ge	unknown	blue	-0.237615	0.0866677	-0.177261	0.204159	-0.525568	5.32e-05	0.696795	6.83e-09	-0.0570441	0.684952
Fibrobacteria	Fibrobacterales	SBYC	SBYC_ge	cellulolysis - fermentation	blue	-0.292147	0.0337793	-0.108524	0.439218	-0.324025	0.0179359	0.400888	0.00293194	0.204043	0.142785
Fibrobacteria	Fibrobacterales	SBYZ-1017	SBYZ-1017_ge	cellulolysis - fermentation	blue	0.0507465	0.718202	0.0374098	0.79028	-0.0988986	0.481087	0.363581	0.00744936	0.0882267	0.529865
Gammaproteobacteria	Coxiellales	Coxiellaceae	Coxiella	human_pathogens_all - intracellular_parasites	blue	-0.238927	0.0848896	-0.280202	0.042137	-0.292223	0.0337309	0.265768	0.0544259	-0.308243	0.024735
Ignavibacteria	Kryptoniales	BSV26	BSV26_ge	unknown	blue	-0.350238	0.0101415	-0.427748	0.00139902	-0.875357	1.01e-17	0.801863	5.38e-13	0.301173	0.0284193
Kiritimatiellae	113B434	113B434_fa	113B434_ge	unknown	blue	-0.066327	0.637017	-0.196921	0.157567	-0.485254	0.000230723	0.674195	3.13e-08	0.0228359	0.871066
KIST-JJY010	KIST-JJY010_or	KIST-JJY010_fa	KIST-JJY010_ge	unknown	blue	0.0979648	0.485259	-0.276219	0.0452751	-0.261811	0.0582593	0.318174	0.0202437	-0.0484042	0.730706
Ktedonobacteria	Ktedonobacteria_or	Ktedonobacteria_fa	Ktedonobacteria_ge	unknown	blue	0.207966	0.135096	0.0916046	0.514167	0.360246	0.00805609	-0.261674	0.0583957	-0.473192	0.000345796
Latescibacteria	Latescibacterales	Latescibacteraceae	Latescibacteraceae_ge	unknown	blue	-0.225104	0.105109	-0.260234	0.0598462	-0.75283	7.94e-11	0.841805	2.89e-15	-0.0301779	0.83015
Latescibacteria_cl	Latescibacteria_or	Latescibacteria_fa	Latescibacteria_ge	unknown	blue	-0.257164	0.0630363	-0.340042	0.0127299	-0.731436	4.96e-10	0.742764	1.92e-10	0.293977	0.0326296
LCP-89_cl	LCP-89_or	LCP-89_fa	LCP-89_ge	unknown	blue	-0.390647	0.0038278	-0.33744	0.0134747	-0.79801	8.37e-13	0.846965	1.32e-15	0.0633212	0.652389
LD1-PA32	LD1-PA32_or	LD1-PA32_fa	LD1-PA32_ge	human_gut - intracellular_parasites	blue	-0.361561	0.00781201	-0.235499	0.0895935	-0.444805	0.000846735	0.589188	3.46e-06	-0.245919	0.0758984
Methanomicrobia	Methanomicrobiales	Methanoregulaceae	Methanolinea	methanogenesis_by_CO2_reduction_with_H2	blue	0.240476	0.0828293	0.0439553	0.754645	0.106999	0.445713	0.204494	0.141884	-0.574622	6.81e-06
Methanomicrobia	Methanomicrobiales	Methanomicrobiaceae	Methanomicrobiaceae_ge	methanogenesis_by_CO2_reduction_with_H2	blue	-0.326294	0.0171032	-0.319908	0.0195348	-0.257789	0.0623755	0.55879	1.37e-05	-0.356735	0.00874069
Methanomicrobia	Methanomicrobiales	Methanoregulaceae	Methanoregula	methanogenesis_by_CO2_reduction_with_H2	blue	-0.0863494	0.538691	-0.204139	0.142593	-0.225856	0.103921	0.487226	0.000215642	-0.56409	1.09e-05
Methanomicrobia	Methanosarcinales	Methanosaetaceae	Methanosaeta	acetoclastic_methanogenesis - dark_hydrogen_oxidation - methanogenesis - methanogenesis_by_CO2_reduction_with_H2	blue	-0.328372	0.01637	-0.317946	0.0203381	-0.286842	0.0373031	0.381595	0.00481201	-0.104998	0.454313
Methanomicrobia	Methanosarcinales	Methermicoccaceae	Methermicoccus	dark_hydrogen_oxidation - methanogenesis - methanogenesis_by_CO2_reduction_with_H2	blue	-0.370881	0.00625845	-0.306237	0.0257371	-0.367308	0.00681888	0.387133	0.00418652	-0.0726145	0.605352
Methanomicrobia	Methanomicrobiales	Methanomicrobiaceae	SDB	methanogenesis_by_CO2_reduction_with_H2	blue	-0.00514579	0.970829	-0.0971225	0.489037	-0.186536	0.181094	0.52572	5.29e-05	-0.497572	0.000150239
Methanomicrobia	Methanomicrobiales	uncultured	uncultured_ge	methanogenesis_by_CO2_reduction_with_H2	blue	0.0487361	0.72893	-0.112537	0.422382	-0.116279	0.407015	0.358379	0.00841419	-0.410933	0.00223891
N9D0	N9D0_or	N9D0_fa	N9D0_ge	unknown	blue	-0.165239	0.237038	-0.364449	0.00729818	-0.531475	4.22e-05	0.522692	5.94e-05	0.0179436	0.898524
NC10	Methylomirabilales	Methylomirabilaceae	MIZ14	methanol_oxidation	blue	0.0665394	0.635936	-0.00923754	0.947658	-0.272041	0.0487693	0.455621	0.000607451	-0.369942	0.00640166
NC10	Methylomirabilales	Methylomirabilaceae	Sh765B-TzT-35	methanol_oxidation	blue	-0.272916	0.0480195	-0.244279	0.0779373	-0.592081	3.02e-06	0.478181	0.000293037	0.281844	0.0408959
NC10	Methylomirabilales	Methylomirabilaceae	Z114MB74	methanol_oxidation	blue	-0.30394	0.026926	-0.355709	0.00895007	-0.50451	0.000117137	0.592587	2.94e-06	0.0314259	0.823237
Nitriliruptoria	Nitriliruptorales	Nitriliruptoraceae	Nitriliruptor	unknown	blue	0.265123	0.0550368	0.0788824	0.574487	0.159428	0.254165	0.0169319	0.904218	-0.599431	2.11e-06
Omnitrophicaeota_cl	Omnitrophicaeota_or	Omnitrophicaeota_fa	Omnitrophicaeota_ge	unknown	blue	-0.191956	0.168517	-0.0969278	0.489913	-0.19434	0.163192	0.562937	1.14e-05	-0.422437	0.00162722
Parcubacteria	Candidatus_Liptonbacteria	Candidatus_Liptonbacteria_fa	Candidatus_Liptonbacteria_ge	unknown	blue	-0.218584	0.115846	-0.324714	0.0176795	-0.493829	0.000171455	0.644377	1.92e-07	-0.200905	0.149165
Phycisphaerae	Phycisphaerales	AKAU3564_sediment_group	AKAU3564_sediment_group_ge	unknown	blue	-0.363174	0.00752121	-0.232788	0.0934558	-0.697103	6.68e-09	0.738901	2.67e-10	0.043202	0.758723
Phycisphaerae	CCM11a	CCM11a_fa	CCM11a_ge	unknown	blue	-0.254746	0.0656422	-0.23224	0.0942525	-0.591086	3.16e-06	0.788982	2.27e-12	-0.225961	0.103756
Phycisphaerae	mle1-8	mle1-8_fa	mle1-8_ge	unknown	blue	-0.182341	0.191283	-0.287061	0.0371518	-0.729572	5.76e-10	0.725283	8.13e-10	-0.0211349	0.880597
Phycisphaerae	MSBL9	MSBL9_fa	MSBL9_ge	unknown	blue	-0.128525	0.35905	-0.131043	0.349635	-0.554782	1.63e-05	0.599755	2.08e-06	0.0445701	0.751323
Phycisphaerae	Phycisphaerales	Phycisphaeraceae	Phycisphaeraceae_ge	unknown	blue	-0.0804297	0.566981	-0.137012	0.327924	-0.554327	1.66e-05	0.530962	4.31e-05	-0.113544	0.418212
Phycisphaerae	Pla1_lineage	Pla1_lineage_fa	Pla1_lineage_ge	unknown	blue	-0.147523	0.29181	-0.11789	0.400503	-0.512974	8.58e-05	0.517799	7.16e-05	-0.261359	0.0587108
Phycisphaerae	MSBL9	SG8-4	SG8-4_ge	unknown	blue	-0.230718	0.0964917	-0.201235	0.148484	-0.55297	1.76e-05	0.713492	2.02e-09	-0.201091	0.14878
Phycisphaerae	Phycisphaerales	Phycisphaeraceae	Z195MB87	unknown	blue	-0.158143	0.258062	-0.25988	0.0602075	-0.472845	0.000349771	0.6583	8.45e-08	-0.100769	0.472788
Pla3_lineage	Pla3_lineage_or	Pla3_lineage_fa	Pla3_lineage_ge	unknown	blue	-0.177065	0.204668	-0.151031	0.280361	-0.757618	5.14e-11	0.614514	9.84e-07	0.227548	0.101286
Pla4_lineage	Pla4_lineage_or	Pla4_lineage_fa	Pla4_lineage_ge	unknown	blue	-0.104791	0.455211	-0.157122	0.26119	-0.590444	3.26e-06	0.736468	3.27e-10	0.129225	0.356417
Planctomycetacia	Pirellulales	Pirellulaceae	Pir3_lineage	unknown	blue	-0.232783	0.0934627	-0.223214	0.108139	-0.24615	0.0756154	-0.0715394	0.610718	0.0500957	0.721669
Planctomycetacia	Pirellulales	Pirellulaceae	Thermostilla	unknown	blue	0.338294	0.0132263	0.0598541	0.6703	-0.0247953	0.860109	-0.0474819	0.735649	-0.021027	0.881203
Planctomycetacia	Pirellulales	Pirellulaceae	uncultured	unknown	blue	0.114247	0.41532	-0.104853	0.45494	-0.223571	0.107561	0.0678438	0.629316	-0.119783	0.392926
RBG-16-55-12	RBG-16-55-12_or	RBG-16-55-12_fa	RBG-16-55-12_ge	unknown	blue	-0.248037	0.0733292	-0.316897	0.0207792	-0.700283	5.33e-09	0.520393	6.49e-05	0.02333	0.8683
Spirochaetes_cl	Spirochaetes_or	Spirochaetes_fa	Spirochaetes_ge	unknown	blue	-0.204018	0.142833	-0.259021	0.0610911	-0.373859	0.00582258	0.485542	0.000228466	0.126621	0.366273
Spirochaetia	Spirochaetales	Spirochaetaceae	Spirochaeta_2	fermentation	blue	-0.209192	0.132758	-0.325981	0.0172163	-0.818928	6.75e-14	0.840496	3.5e-15	0.146931	0.293774
Subgroup_18	Subgroup_18_or	Subgroup_18_fa	Subgroup_18_ge	unknown	blue	-0.432505	0.00121936	-0.382672	0.00468437	-0.849382	9.1e-16	0.809159	2.27e-13	-0.0272277	0.846544
Subgroup_19	Subgroup_19_or	Subgroup_19_fa	Subgroup_19_ge	unknown	blue	-0.417783	0.00185392	-0.386691	0.00423363	-0.718827	1.35e-09	0.801091	5.89e-13	-0.0154446	0.912597
Subgroup_22	Subgroup_22_or	Subgroup_22_fa	Subgroup_22_ge	unknown	blue	-0.107076	0.445384	-0.229226	0.0987255	-0.552864	1.76e-05	0.511183	9.17e-05	0.351179	0.0099273
TA06_cl	TA06_or	TA06_fa	TA06_ge	unknown	blue	-0.369366	0.00649096	-0.366962	0.00687532	-0.721496	1.09e-09	0.880461	3.71e-18	-0.0162683	0.907955
Thermoanaerobaculia	Thermoanaerobaculales	Thermoanaerobaculaceae	Subgroup_23	unknown	blue	-0.0197474	0.888385	-0.0625647	0.656281	-0.277987	0.0438593	0.15606	0.264468	0.0562734	0.688991
Thermoanaerobaculia	Thermoanaerobaculales	Thermoanaerobaculaceae	Thermoanaerobaculum	unknown	blue	-0.117803	0.400853	-0.0327225	0.816068	-0.178368	0.201301	0.368176	0.00667875	-0.317608	0.0204795
Thermoleophilia	Gaiellales	uncultured	uncultured_ge	unknown	blue	0.107593	0.443176	-0.00530119	0.969948	-0.144877	0.300649	0.0760588	0.588302	-0.455624	0.000607391
Thermoplasmata	Marine_Benthic_Group_D_and_DHVEG-1	Marine_Benthic_Group_D_and_DHVEG-1_fa	Marine_Benthic_Group_D_and_DHVEG-1_ge	chemoheterotrophy - sulfur_respiration	blue	-0.304627	0.0265659	-0.340372	0.0126378	-0.743881	1.75e-10	0.929508	9.62e-24	-0.199834	0.15139
Thermoplasmata	Methanomassiliicoccales	Methanomassiliicoccaceae	uncultured	chemoheterotrophy - hydrogenotrophic_methanogenesis - methanogenesis_by_reduction_of_methyl_compounds_with_H2 - methylotrophy - sulfur_respiration -	blue	-0.0957729	0.495124	-0.151207	0.279792	-0.465222	0.000448162	0.760835	3.82e-11	-0.532103	4.12e-05
Thermotogae	Thermotogae_or	Thermotogae_fa	Thermotogae_ge	fermentation - thiosulfate_respiration	blue	0.137919	0.324702	-0.231792	0.0949074	-0.153091	0.273774	0.249127	0.0720334	-0.294061	0.0325774
Thermotogae	Mesoaciditogales	Mesoaciditogaceae	uncultured	fermentation - thiosulfate_respiration	blue	-0.0528343	0.707117	0.0500007	0.722175	-0.218747	0.115568	0.300406	0.0288453	0.0744388	0.596295
vadinHA49	vadinHA49_or	vadinHA49_fa	vadinHA49_ge	unknown	blue	0.0514563	0.714426	-0.00728481	0.958712	-0.379564	0.00506125	0.548663	2.1e-05	0.13836	0.323144
WCHB1-81	WCHB1-81_or	WCHB1-81_fa	WCHB1-81_ge	unknown	blue	-0.143095	0.306696	-0.25676	0.0634651	-0.407046	0.0024876	0.466811	0.000425791	-0.529027	4.65e-05
Woesearchaeia	Woesearchaeia_or	Woesearchaeia_fa	Woesearchaeia_ge	unknown	blue	-0.226462	0.102972	-0.225327	0.104754	-0.56392	1.1e-05	0.841399	3.07e-15	-0.157865	0.258913
WS2_cl	WS2_or	WS2_fa	WS2_ge	unknown	blue	-0.228083	0.100465	-0.23248	0.093903	-0.374775	0.005694	0.329745	0.0159002	0.0394213	0.77928
WS4_cl	WS4_or	WS4_fa	WS4_ge	unknown	blue	-0.258612	0.0615144	-0.245639	0.0762439	-0.593645	2.8e-06	0.560768	1.26e-05	0.226539	0.102851
Zixibacteria_cl	Zixibacteria_or	Zixibacteria_fa	Zixibacteria_ge	unknown	blue	0.350613	0.0100556	0.047499	0.735557	-0.193902	0.164161	0.339462	0.0128926	-0.0173421	0.901908
Acidimicrobiia	Acidimicrobiia_or	Acidimicrobiia_fa	Acidimicrobiia_ge	unknown	brown	0.383321	0.00460876	0.114554	0.414059	0.0525731	0.708501	-0.00368297	0.979119	-0.0762351	0.587435
Actinobacteria	Pseudonocardiales	Pseudonocardiaceae	Actinorectispora	aerobic_chemoheterotrophy	brown	0.359094	0.00827553	0.145104	0.299885	-0.0441751	0.753457	0.0354074	0.801271	0.127336	0.36355
Actinobacteria	Kineosporiales	Kineosporiaceae	Kineosporiaceae_ge	aerobic_chemoheterotrophy	brown	0.452395	0.000671464	0.260456	0.0596211	0.352944	0.00953601	-0.348515	0.0105438	0.231485	0.0953574
Actinobacteria	Corynebacteriales	Nocardiaceae	Millisia	aerobic_chemoheterotrophy	brown	0.633196	3.62e-07	0.325588	0.0173588	0.572858	7.37e-06	-0.487494	0.000213666	0.07444	0.596289
Actinobacteria	Corynebacteriales	Mycobacteriaceae	Mycobacterium	aerobic_chemoheterotrophy	brown	0.489689	0.000198072	0.285405	0.0383087	0.487492	0.000213684	-0.583627	4.5e-06	0.262693	0.0573865
Alphaproteobacteria	Rhizobiales	Rhizobiaceae	Daeguia	unknown	brown	0.306579	0.0255639	0.323561	0.0181103	0.666877	4.98e-08	-0.704515	3.93e-09	0.384651	0.00445744
Anaerolineae	Anaerolineales	Anaerolineaceae	Anaerolineaceae_UCG-001	unknown	brown	0.397729	0.0031861	0.440484	0.000963963	0.866791	4.94e-17	-0.73404	4e-10	-0.266031	0.0541785
Anaerolineae	Anaerolineales	Anaerolineaceae	Bellilinea	unknown	brown	0.382778	0.0046719	0.345785	0.0112098	0.645903	1.76e-07	-0.502929	0.00012403	-0.267002	0.0532731
Anaerolineae	Anaerolineales	Anaerolineaceae	Leptolinea	unknown	brown	0.404351	0.00267411	0.440952	0.000950602	0.88576	1.25e-18	-0.774055	1.07e-11	-0.327601	0.0166387
Anaerolineae	Anaerolineales	Anaerolineaceae	Levilinea	unknown	brown	0.348182	0.0106231	0.380095	0.00499495	0.844228	2.01e-15	-0.658887	8.15e-08	-0.441186	0.000943978
Anaerolineae	Anaerolineales	Anaerolineaceae	Longilinea	unknown	brown	0.384437	0.00448147	0.411116	0.00222774	0.93501	1.29e-24	-0.799758	6.86e-13	-0.267245	0.0530486
Anaerolineae	Anaerolineales	Anaerolineaceae	Ornatilinea	unknown	brown	0.362026	0.00772719	0.465644	0.000442119	0.611783	1.13e-06	-0.582725	4.69e-06	0.0814255	0.562174
Anaerolineae	Anaerolineales	Anaerolineaceae	Pelolinea	unknown	brown	-0.127099	0.36445	0.0227716	0.871426	0.0919133	0.512744	-0.144993	0.300257	-0.288504	0.036168
Anaerolineae	Anaerolineales	Anaerolineaceae	Thermanaerothrix	unknown	brown	0.447934	0.000770032	0.438819	0.00101289	0.801234	5.79e-13	-0.695393	7.54e-09	-0.342858	0.0119637
Anaerolineae	Anaerolineales	Anaerolineaceae	Thermomarinilinea	fermentation	brown	0.376555	0.00545118	0.431564	0.00125315	0.555904	1.55e-05	-0.443258	0.000887139	-0.201976	0.146963
Bacilli	Bacillales	Thermoactinomycetaceae	Desmospora	unknown	brown	0.330872	0.0155233	0.216202	0.119971	0.620973	7.02e-07	-0.594999	2.62e-06	-0.0473733	0.736231
Bacilli	Bacillales	Thermoactinomycetaceae	Hazenella	unknown	brown	0.349812	0.0102396	-0.0196458	0.888955	0.0491938	0.726482	0.0646472	0.645589	-0.185588	0.183362
Bacilli	Bacillales	Thermoactinomycetaceae	Salinithrix	unknown	brown	0.450412	0.000713781	0.548814	2.09e-05	0.781741	4.88e-12	-0.720969	1.14e-09	0.100835	0.472501
Bacteroidia	Bacteroidales	Marinilabiliaceae	Alkalitalea	fermentation	brown	0.0295074	0.83387	0.171222	0.22025	0.714333	1.9e-09	-0.509232	9.86e-05	-0.197518	0.156285
Bacteroidia	Cytophagales	Cyclobacteriaceae	Aureibacter	aerobic_chemoheterotrophy - cellulolysis	brown	0.261437	0.0586321	0.249257	0.0718801	0.80535	3.58e-13	-0.692274	9.36e-09	0.0207932	0.882514
Bacteroidia	Bacteroidales	Bacteroidetes_vadinHA17	Bacteroidetes_vadinHA17_ge	unknown	brown	0.26335	0.0567436	0.297102	0.0307415	0.888425	7.06e-19	-0.73159	4.89e-10	-0.137268	0.327014
Bacteroidia	Flavobacteriales	Cryomorphaceae	Cryomorphaceae_ge	aerobic_chemoheterotrophy	brown	0.161052	0.249298	0.0616899	0.660793	0.457797	0.000567425	-0.402608	0.00280126	0.329339	0.0160377
Bacteroidia	Bacteroidales	Marinilabiliaceae	Geofilum	fermentation	brown	0.290348	0.0349421	0.34968	0.0102702	0.886967	9.65e-19	-0.772426	1.25e-11	0.00785527	0.955482
Bacteroidia	Bacteroidales	Rikenellaceae	hoa5-07d05_gut_group	fermentation	brown	0.343934	0.0116816	0.298839	0.0297321	0.877851	6.23e-18	-0.595906	2.51e-06	-0.267379	0.0529247
Bacteroidia	Sphingobacteriales	Lentimicrobiaceae	Lentimicrobiaceae_ge	unknown	brown	0.0946907	0.500032	0.173891	0.213033	0.606468	1.49e-06	-0.525196	5.4e-05	0.180824	0.195066
Bacteroidia	Bacteroidales	Prolixibacteraceae	Mangrovibacterium	unknown	brown	0.270726	0.0499133	0.291674	0.0340817	0.903103	2.32e-20	-0.761072	3.73e-11	-0.0246337	0.861012
Bacteroidia	Bacteroidales	Marinilabiliaceae	Natronoflexus	fermentation	brown	0.203343	0.144189	0.292614	0.0334828	0.839323	4.16e-15	-0.728754	6.16e-10	-0.0318852	0.820696
Bacteroidia	Bacteroidales	Porphyromonadaceae	Porphyromonadaceae_ge	unknown	brown	0.161076	0.249227	0.16026	0.251663	0.658862	8.17e-08	-0.492993	0.000176552	0.236795	0.0877926
Bacteroidia	Bacteroidales	Marinilabiliaceae	Ruminofilibacter	fermentation	brown	0.193512	0.165029	0.29128	0.0343356	0.841818	2.88e-15	-0.664068	5.93e-08	-0.0310362	0.825394
Bacteroidia	Sphingobacteriales	S15-21	S15-21_ge	unknown	brown	0.305304	0.0262145	0.331643	0.0152698	0.847158	1.29e-15	-0.710835	2.47e-09	0.168453	0.227914
Bacteroidia	Bacteroidales	Prolixibacteraceae	uncultured	unknown	brown	0.116947	0.404308	0.235472	0.0896315	0.628473	4.69e-07	-0.500305	0.000136296	0.156685	0.262535
Bacteroidia	Sphingobacteriales	Z4MB62	Z4MB62_ge	unknown	brown	0.153812	0.271494	0.172028	0.218052	0.636862	2.95e-07	-0.460817	0.00051584	0.00385809	0.978127
BRC1_cl	BRC1_or	BRC1_fa	BRC1_ge	methanol_oxidation	brown	0.421915	0.00165137	0.524288	5.59e-05	0.56171	1.21e-05	-0.297823	0.0303188	-0.0422695	0.763778
c5LKS83	c5LKS83_or	c5LKS83_fa	c5LKS83_ge	unknown	brown	0.211939	0.127631	0.219455	0.114364	0.577003	6.11e-06	-0.302901	0.0274787	-0.632076	3.85e-07
Caldisericia	Caldisericales	Caldisericaceae	Caldisericum	unknown	brown	0.355131	0.00906995	0.35373	0.00936635	0.874265	1.25e-17	-0.674467	3.07e-08	-0.494916	0.000165029
Caldisericia	Caldisericales	WCHB1-02	WCHB1-02_ge	unknown	brown	0.110657	0.430222	0.130568	0.351398	0.293429	0.0329703	-0.141124	0.313477	-0.10465	0.455819
Chlamydiae	Chlamydiales	Parachlamydiaceae	Candidatus_Rubidus	intracellular_parasites	brown	0.162289	0.24563	0.0885833	0.528197	0.515956	7.68e-05	-0.292416	0.0336083	-0.413322	0.00209729
Chlamydiae	Chlamydiales	Criblamydiaceae	Estrella	intracellular_parasites	brown	0.300846	0.0286002	0.11311	0.420008	0.411386	0.00221141	-0.247557	0.0739056	-0.323314	0.0182038
Chlamydiae	Chlamydiales	Parachlamydiaceae	Neochlamydia	intracellular_parasites	brown	0.203753	0.143364	0.169737	0.224337	0.484976	0.000232921	-0.309251	0.0242437	-0.457265	0.000576996
Chlamydiae	Chlamydiales	Criblamydiaceae	uncultured	intracellular_parasites	brown	0.187673	0.178401	-0.0728368	0.604246	0.392558	0.00364429	-0.168683	0.22727	-0.338246	0.0132402
Clostridia	Clostridiales	Eubacteriaceae	Alkalibaculum	unknown	brown	0.279128	0.0429646	0.302227	0.0278424	0.797171	9.2e-13	-0.592659	2.93e-06	-0.110151	0.432345
Clostridia	Clostridiales	Clostridiaceae_3	Caldisalinibacter	unknown	brown	0.247777	0.0736403	0.336337	0.0138016	0.680575	2.06e-08	-0.511545	9.05e-05	0.139996	0.317399
Clostridia	Clostridiales	Family_XVI	Carboxydocella	unknown	brown	0.169904	0.223874	0.319295	0.0197828	0.450493	0.000712002	-0.105167	0.453584	-0.29114	0.0344264
Clostridia	Clostridiales	Christensenellaceae	Christensenella	unknown	brown	0.29585	0.0314867	0.337314	0.0135118	0.916113	6.89e-22	-0.745115	1.57e-10	-0.108283	0.440239
Clostridia	Clostridiales	Christensenellaceae	Christensenellaceae_ge	unknown	brown	0.241298	0.0817518	0.270277	0.0503093	0.892847	2.66e-19	-0.72202	1.05e-09	-0.0819413	0.559692
Clostridia	Clostridiales	Clostridiaceae_2	Clostridiaceae_2_ge	unknown	brown	0.389917	0.00390002	0.489385	0.00020017	0.833274	9.89e-15	-0.743843	1.75e-10	0.142265	0.30954
Clostridia	Clostridiales	Clostridiaceae_1	Clostridium_sensu_stricto_4	unknown	brown	0.441159	0.000944736	0.435086	0.0011308	0.829215	1.73e-14	-0.76438	2.73e-11	0.0901919	0.520704
Clostridia	Clostridiales	Peptococcaceae	Desulfitispora	unknown	brown	0.267778	0.0525585	0.118086	0.399714	0.514763	8.03e-05	-0.363164	0.00752298	-0.206588	0.137761
Clostridia	Clostridiales	Ruminococcaceae	Ercella	unknown	brown	0.438973	0.00100829	0.369557	0.00646121	0.654197	1.08e-07	-0.59842	2.22e-06	0.213149	0.125419
Clostridia	Clostridiales	Ruminococcaceae	uncultured	unknown	brown	0.207091	0.136784	0.276264	0.0452381	0.72184	1.07e-09	-0.631207	4.04e-07	0.137358	0.326692
Deltaproteobacteria	Desulfobacterales	Desulfobacteraceae	Candidatus_Desulfamplus	sulfate_respiration - sulfite_respiration	brown	0.284266	0.0391208	0.242393	0.0803332	0.500399	0.000135839	-0.546761	2.28e-05	0.103623	0.460278
Deltaproteobacteria	Desulfovibrionales	Desulfovibrionaceae	Desulfobaculum	fermentation - sulfate_respiration	brown	0.394478	0.00346778	0.414985	0.00200342	0.523375	5.79e-05	-0.243242	0.0792476	-0.105306	0.452984
Deltaproteobacteria	Syntrophobacterales	Syntrophobacteraceae	Desulforhabdus	dark_hydrogen_oxidation - sulfate_respiration	brown	0.345422	0.0113011	0.522577	5.97e-05	0.733519	4.18e-10	-0.71535	1.76e-09	0.205899	0.139108
Deltaproteobacteria	Syntrophobacterales	Syntrophobacteraceae	Desulfosoma	sulfate_respiration	brown	0.304729	0.0265126	0.198074	0.155101	0.704272	4e-09	-0.493049	0.000176203	-0.397457	0.00320883
Deltaproteobacteria	SAR324_clade(Marine_group_B)	SAR324_clade(Marine_group_B)_fa	SAR324_clade(Marine_group_B)_ge	unknown	brown	0.386497	0.00425446	0.347201	0.0108599	0.882072	2.68e-18	-0.745537	1.51e-10	-0.281439	0.0411991
Deltaproteobacteria	Syntrophobacterales	Syntrophaceae	Smithella	sulfate_respiration	brown	0.404215	0.00268389	0.403431	0.00274059	0.874614	1.17e-17	-0.666731	5.03e-08	-0.458592	0.000553418
Deltaproteobacteria	Syntrophobacterales	Syntrophaceae	Syntrophaceae_ge	sulfate_respiration	brown	0.271868	0.0489186	0.153015	0.274017	0.505451	0.000113203	-0.252233	0.0684421	-0.522622	5.96e-05
Deltaproteobacteria	Deltaproteobacteria_Incertae_Sedis	Syntrophorhabdaceae	Syntrophorhabdus	unknown	brown	0.295039	0.0319772	0.28442	0.0390106	0.667361	4.83e-08	-0.487076	0.000216761	-0.610103	1.24e-06
Deltaproteobacteria	Syntrophobacterales	Syntrophaceae	Syntrophus	fermentation - sulfate_respiration	brown	0.284969	0.0386178	0.169435	0.225173	0.430096	0.00130757	-0.327113	0.016811	-0.473825	0.000338661
FFCH16263	FFCH16263_or	FFCH16263_fa	FFCH16263_ge	unknown	brown	0.220255	0.113018	0.035819	0.799009	0.292883	0.0333128	-0.151088	0.280177	-0.0421344	0.764512
Gammaproteobacteria	Legionellales	Legionellaceae	Legionella	aerobic_chemoheterotrophy - intracellular_parasites	brown	0.125961	0.368798	0.118912	0.396402	0.497154	0.000152482	-0.564792	1.06e-05	-0.134408	0.33729
Gammaproteobacteria	Chromatiales	Chromatiaceae	Phaeochromatium	unknown	brown	0.461326	0.000507565	0.420827	0.00170271	0.78791	2.55e-12	-0.780828	5.36e-12	0.292851	0.0333333
Gammaproteobacteria	Chromatiales	Chromatiaceae	Thioalkalicoccus	anoxygenic_photoautotrophy_S_oxidizing	brown	0.383257	0.00461623	0.28923	0.0356812	0.779225	6.32e-12	-0.717018	1.55e-09	-0.0153312	0.913236
GBS-1_cl	GBS-1_or	GBS-1_fa	GBS-1_ge	aerobic_ammonia_oxidation - aerobic_chemoheterotrophy - arsenite_oxidation_energy_yielding - dark_sulfide_oxidation - dark_sulfur_oxidation - dark_thiosulfate_oxidation	brown	0.00465796	0.973593	-0.0933383	0.506202	0.124647	0.373854	-0.067316	0.631991	-0.0630392	0.653839
Halanaerobiia	Halanaerobiales	Halobacteroidaceae	Acetohalobium	fermentation	brown	0.313025	0.0224773	0.134854	0.335673	0.47433	0.000333061	-0.245695	0.0761743	-0.530793	4.34e-05
Hydrogenedentia	Hydrogenedentiales	Hydrogenedensaceae	Hydrogenedensaceae_ge	unknown	brown	0.0700397	0.618237	0.020002	0.886954	0.283143	0.0399361	-0.0992887	0.479351	-0.180138	0.196794
Methanobacteria	Methanobacteriales	Methanobacteriaceae	Methanobacterium	dark_hydrogen_oxidation - hydrogenotrophic_methanogenesis - methanogenesis_by_CO2_reduction_with_H2	brown	0.380455	0.00495055	0.338103	0.0132815	0.628444	4.7e-07	-0.700531	5.24e-09	0.0588792	0.67537
Oligosphaeria	Oligosphaerales	Oligosphaeraceae	SBZC-1223	aerobic_chemoheterotrophy	brown	0.347099	0.0108849	0.233694	0.0921507	0.248138	0.0732082	-0.0214469	0.878848	-0.086842	0.536369
Oxyphotobacteria	Chloroplast	Chloroplast_fa	Chloroplast_ge	oxygenic_photoautotrophy	brown	0.317723	0.0204313	0.310434	0.0236779	0.605166	1.59e-06	-0.739414	2.56e-10	0.0964989	0.491845
Planctomycetacia	Pirellulales	Pirellulaceae	Pir4_lineage	unknown	brown	0.481711	0.000260243	0.340631	0.0125661	0.77861	6.73e-12	-0.72591	7.73e-10	-0.182981	0.189702
Planctomycetacia	Pirellulales	Pirellulaceae	Pirellulaceae_ge	unknown	brown	0.282082	0.0407186	0.141095	0.313576	0.345784	0.0112101	-0.500237	0.00013663	0.0423397	0.763397
Saccharimonadia	Saccharimonadales	Saccharimonadales_fa	Saccharimonadales_ge	unknown	brown	0.490886	0.000190017	0.335981	0.0139086	0.633063	3.65e-07	-0.617418	8.46e-07	0.139555	0.31894
Spirochaetia	Spirochaetales	Spirochaetaceae	uncultured	fermentation	brown	0.258688	0.0614357	0.101502	0.469558	0.489325	0.000200587	-0.297405	0.0305635	-0.254199	0.0662446
Synergistia	Synergistales	Synergistaceae	Jonquetella	unknown	brown	0.193597	0.164838	0.231431	0.0954366	0.80108	5.89e-13	-0.589659	3.39e-06	-0.359405	0.00821584
Synergistia	Synergistales	Synergistaceae	Synergistaceae_ge	unknown	brown	0.279141	0.0429549	0.240758	0.0824581	0.712509	2.18e-09	-0.547738	2.19e-05	-0.491305	0.000187264
Thermoanaerobaculia	Thermoanaerobaculales	Thermoanaerobaculaceae	TPD-58	unknown	brown	0.185983	0.182415	0.327452	0.0166911	0.744864	1.6e-10	-0.722531	1.01e-09	-0.0940324	0.503031
11B-2	11B-2_or	11B-2_fa	11B-2_ge	unknown	turquoise	-0.017841	0.899101	-0.234119	0.0915435	-0.602165	1.84e-06	0.406275	0.00253977	0.448475	0.00075743
ABY1	Candidatus_Falkowbacteria	Candidatus_Falkowbacteria_fa	Candidatus_Falkowbacteria_ge	unknown	turquoise	0.208874	0.133361	0.201403	0.148138	-0.0912333	0.515881	0.0985664	0.482569	0.252532	0.0681039
Acidimicrobiia	Microtrichales	Ilumatobacteraceae	Ilumatobacteraceae_ge	unknown	turquoise	0.272095	0.048723	0.194088	0.163748	0.149331	0.285872	-0.416986	0.00189548	0.686217	1.42e-08
Acidobacteriia	Acidobacteriales	Acidobacteriales_fa	Acidobacteriales_ge	unknown	turquoise	0.0468776	0.738893	0.220378	0.112811	0.263901	0.0562085	-0.352923	0.00954063	0.411702	0.00219242
Acidobacteriia	Solibacterales	Solibacteraceae_(Subgroup_3)	Bryobacter	aerobic_chemoheterotrophy	turquoise	-0.0314826	0.822923	-0.0575263	0.682429	-0.285355	0.0383439	0.334884	0.0142426	0.291857	0.0339646
Acidobacteriia	Solibacterales	Solibacteraceae_(Subgroup_3)	Candidatus_Solibacter	unknown	turquoise	0.0329719	0.814691	0.192901	0.166393	0.0387269	0.783073	-0.103154	0.462321	0.303513	0.027152
Acidobacteriia	Solibacterales	Solibacteraceae_(Subgroup_3)	Paludibaculum	unknown	turquoise	0.0541261	0.700289	0.27016	0.050413	0.311093	0.0233678	-0.421432	0.00167399	0.514743	8.03e-05
Acidobacteriia	Solibacterales	Solibacteraceae_(Subgroup_3)	Solibacteraceae_(Subgroup_3)_ge	unknown	turquoise	0.113755	0.417343	0.0586997	0.676305	-0.116055	0.407925	0.214494	0.122996	0.210881	0.129587
Acidobacteriia	Acidobacteriales	Acidobacteriaceae_(Subgroup_1)	Telmatobacter	unknown	turquoise	0.140384	0.316045	0.191911	0.168619	0.142354	0.309234	-0.310743	0.0235318	0.286564	0.0374963
Acidobacteriia	Solibacterales	Solibacteraceae_(Subgroup_3)	TSBb06	unknown	turquoise	0.153081	0.273808	0.173291	0.214639	0.0637298	0.650291	0.00331171	0.981224	0.344373	0.0115683
Actinobacteria	Kineosporiales	Kineosporiaceae	uncultured	aerobic_chemoheterotrophy	turquoise	0.46829	0.000405892	0.383426	0.00459675	0.209109	0.132915	-0.339493	0.0128841	0.371651	0.00614313
Alphaproteobacteria	Acetobacterales	Acetobacterales_fa	Acetobacterales_ge	aerobic_chemoheterotrophy	turquoise	0.261839	0.0582312	0.114802	0.413041	0.143218	0.306276	-0.311612	0.0231256	0.806731	3.04e-13
Alphaproteobacteria	Elsterales	Elsteraceae	Aliidongia	aerobic_chemoheterotrophy	turquoise	0.356278	0.00883343	0.236117	0.0887318	0.321162	0.0190355	-0.443044	0.000892871	0.664887	5.64e-08
Alphaproteobacteria	Azospirillales	Azospirillaceae	Desertibacter	unknown	turquoise	0.315179	0.0215189	0.0792805	0.572552	0.148534	0.28848	-0.334003	0.0145158	0.756564	5.66e-11
Alphaproteobacteria	Elsterales	Elsteraceae	Elsteraceae_ge	aerobic_chemoheterotrophy	turquoise	0.228902	0.0992155	0.267547	0.0527704	0.295952	0.0314257	-0.446794	0.000797224	0.596713	2.41e-06
Alphaproteobacteria	Rhizobiales	Xanthobacteraceae	GAS113	aerobic_chemoheterotrophy - dark_hydrogen_oxidation - nitrogen_fixation	turquoise	0.33869	0.0131123	0.256944	0.063269	0.353497	0.00941643	-0.536792	3.42e-05	0.572709	7.42e-06
Alphaproteobacteria	Rhizobiales	Hyphomicrobiaceae	Hyphomicrobium	aerobic_chemoheterotrophy	turquoise	0.140816	0.314544	0.0667421	0.634905	0.0429141	0.760282	-0.359984	0.00810564	0.736877	3.16e-10
Alphaproteobacteria	Rhizobiales	Beijerinckiaceae	Methylocystis	methanotrophy - nitrogen_fixation	turquoise	0.0896247	0.52334	0.154287	0.269999	0.406335	0.00253568	-0.609934	1.25e-06	0.155566	0.265999
Alphaproteobacteria	Rhizobiales	Methylopilaceae	Methylopilaceae_ge	ureolysis	turquoise	0.147689	0.291264	0.293293	0.0330557	0.463954	0.000466774	-0.632479	3.76e-07	0.405211	0.00261331
Alphaproteobacteria	Rhizobiales	Rhizobiales_fa	Rhizobiales_ge	unknown	turquoise	0.24707	0.074493	0.293787	0.0327477	0.510183	9.52e-05	-0.660415	7.43e-08	0.391113	0.0037823
Alphaproteobacteria	Rhizobiales	Rhizobiales_Incertae_Sedis	uncultured	unknown	turquoise	0.358245	0.00844033	0.351077	0.0099502	0.283538	0.0396479	-0.536955	3.4e-05	0.493704	0.000172206
Alphaproteobacteria	uncultured	uncultured_fa	uncultured_ge	unknown	turquoise	0.130382	0.352092	0.0947422	0.499798	0.0202787	0.885401	-0.275158	0.0461425	0.745074	1.58e-10
Alphaproteobacteria	Rhizobiales	Xanthobacteraceae	Xanthobacteraceae_ge	aerobic_chemoheterotrophy - dark_hydrogen_oxidation - nitrogen_fixation	turquoise	0.0123963	0.929799	0.0706619	0.615113	0.0720818	0.608008	-0.393727	0.00353594	0.570787	8.09e-06
Anaerolineae	Anaerolineales	Anaerolineaceae	Anaerolinea	unknown	turquoise	0.307394	0.0251549	0.450558	0.000710589	0.440225	0.000971434	-0.474506	0.000331125	0.166028	0.234776
Anaerolineae	Anaerolineae_or	Anaerolineae_fa	Anaerolineae_ge	unknown	turquoise	-0.141668	0.311596	-0.0260766	0.852958	-0.586447	3.94e-06	0.488751	0.000204607	0.351817	0.00978441
Anaerolineae	Anaerolineales	Anaerolineaceae	GWD2-49-16	unknown	turquoise	0.0459335	0.743971	0.199935	0.15118	0.127243	0.363904	-0.124473	0.374526	0.306819	0.025443
Anaerolineae	SJA-15	SJA-15_fa	SJA-15_ge	unknown	turquoise	-0.17412	0.212421	0.0306231	0.827683	-0.554364	1.66e-05	0.356644	0.00875928	0.378078	0.00525064
Anaerolineae	Caldilineales	Caldilineaceae	uncultured	unknown	turquoise	0.32627	0.017112	0.166153	0.234418	0.0239748	0.864694	-0.202897	0.14509	0.694518	8.01e-09
Anaerolineae	Anaerolineales	Anaerolineaceae	uncultured	unknown	turquoise	-0.150449	0.28224	0.0360282	0.79786	-0.0366528	0.794431	0.0501338	0.721465	0.0819244	0.559773
Aquificae	Hydrogenothermales	Hydrogenothermaceae	Hydrogenothermaceae_ge	unknown	turquoise	0.170533	0.222137	-0.0078747	0.955372	-0.104821	0.455081	0.154315	0.269913	0.0813253	0.562657
AT-s3-28	AT-s3-28_or	AT-s3-28_fa	AT-s3-28_ge	unknown	turquoise	-0.348962	0.0104382	-0.32132	0.0189734	-0.739932	2.45e-10	0.443116	0.000890951	0.446362	0.000807743
Babeliae	Babeliales	Babeliaceae	Candidatus_Babela	unknown	turquoise	-0.0946916	0.500029	-0.152646	0.275189	-0.0892684	0.524999	0.000282094	0.9984	0.276372	0.0451509
Bacteroidia	Bacteroidales	Bacteroidetes_BD2-2	Bacteroidetes_BD2-2_ge	unknown	turquoise	-0.0161214	0.908783	0.0958431	0.494806	0.219256	0.114702	-0.201934	0.14705	0.461931	0.000497901
Bacteroidia	Chitinophagales	Chitinophagaceae	Niveitalea	unknown	turquoise	0.149854	0.28417	0.151073	0.280225	0.321935	0.0187333	-0.510264	9.49e-05	0.610929	1.18e-06
Bacteroidia	Bacteroidales	SB-5	SB-5_ge	unknown	turquoise	0.222015	0.110095	0.0247139	0.860564	0.284489	0.0389607	-0.360632	0.0079838	0.248561	0.0727037
Bacteroidia	Flavobacteriales	Flavobacteriaceae	Spongiimonas	unknown	turquoise	0.246516	0.075167	0.268527	0.0518759	0.458337	0.000557875	-0.545395	2.41e-05	0.544871	2.46e-05
Caldisericia	Caldisericales	LF045	LF045_ge	unknown	turquoise	0.21258	0.126455	0.163925	0.24084	0.415536	0.00197318	-0.511747	8.98e-05	0.321089	0.0190644
Chloroflexia	Kallotenuales	Kallotenuaceae	Kallotenue	unknown	turquoise	0.225369	0.104688	0.0356251	0.800075	-0.340636	0.0125647	0.177221	0.204264	0.595895	2.51e-06
Chloroflexia	Thermomicrobiales	Thermomicrobiaceae	Thermorudis	unknown	turquoise	-0.0348205	0.8045	-0.185726	0.183029	-0.634833	3.3e-07	0.528309	4.78e-05	0.462965	0.000481757
Clostridia	Clostridiales	Heliobacteriaceae	Candidatus_Heliomonas	nitrogen_fixation	turquoise	0.165795	0.235443	0.0569775	0.6853	0.148374	0.289006	-0.0734576	0.601159	0.193058	0.16604
Clostridia	Clostridiales	Clostridiales_fa	Clostridiales_ge	unknown	turquoise	0.214309	0.123327	0.201646	0.14764	0.262911	0.0571725	-0.17108	0.220636	0.400945	0.00292757
Coriobacteriia	Coriobacteriales	Eggerthellaceae	CHKCI002	unknown	turquoise	0.174788	0.210645	0.123633	0.377782	-0.0921037	0.511867	-0.102043	0.467184	0.446689	0.00079978
Coriobacteriia	OPB41	OPB41_fa	OPB41_ge	unknown	turquoise	0.245094	0.0769183	0.297243	0.0306584	0.396764	0.00326753	-0.53771	3.29e-05	0.385382	0.00437603
Coriobacteriia	Coriobacteriales	Eggerthellaceae	Paraeggerthella	unknown	turquoise	0.353656	0.00938216	0.272335	0.0485168	0.408587	0.0023862	-0.510686	9.34e-05	0.49761	0.000150038
CPR2	CPR2_or	CPR2_fa	CPR2_ge	unknown	turquoise	-0.00800937	0.954609	0.124334	0.375061	-0.0103963	0.941103	-0.248166	0.0731751	0.53526	3.63e-05
Deltaproteobacteria	Oligoflexales	0319-6G20	0319-6G20_ge	unknown	turquoise	-0.257489	0.0626919	-0.292089	0.0338159	-0.598777	2.18e-06	0.336109	0.0138701	0.358887	0.00831541
Deltaproteobacteria	Myxococcales	Amb-16S-1034	Amb-16S-1034_ge	aerobic_ammonia_oxidation - aerobic_chemoheterotrophy - arsenite_oxidation_energy_yielding - dark_sulfide_oxidation - dark_sulfur_oxidation - dark_thiosulfate_oxidation	turquoise	-0.0231237	0.869455	-0.114103	0.415911	-0.418856	0.0017993	0.285373	0.0383312	0.699152	5.78e-09
Deltaproteobacteria	Myxococcales	Archangiaceae	Anaeromyxobacter	unknown	turquoise	-0.289848	0.0352711	-0.264236	0.0558847	-0.598307	2.23e-06	0.203862	0.143145	0.716909	1.56e-09
Deltaproteobacteria	Myxococcales	Archangiaceae	Archangiaceae_ge	unknown	turquoise	-0.130781	0.350606	-0.210585	0.13014	-0.508741	0.000100375	0.226218	0.103353	0.733877	4.06e-10
Deltaproteobacteria	Desulfobacterales	Desulfobacteraceae	Candidatus_Magnetomorum	sulfate_respiration - sulfite_respiration	turquoise	0.208192	0.134663	0.146992	0.29357	-0.0979725	0.485224	0.0432919	0.758235	0.537519	3.32e-05
Deltaproteobacteria	Syntrophobacterales	Syntrophobacteraceae	Desulfacinum	dark_hydrogen_oxidation - fermentation - sulfate_respiration - sulfite_respiration	turquoise	-0.122659	0.38158	-0.0591317	0.674055	-0.221876	0.110324	-0.0163539	0.907473	0.689557	1.13e-08
Deltaproteobacteria	Syntrophobacterales	Syntrophaceae	Desulfobacca	sulfate_respiration	turquoise	-0.361675	0.00779107	-0.285721	0.0380855	-0.699995	5.44e-09	0.35627	0.00883522	0.522578	5.97e-05
Deltaproteobacteria	Syntrophobacterales	Syntrophobacteraceae	Desulfoglaeba	sulfate_respiration	turquoise	0.255184	0.0651636	0.317876	0.0203673	0.500395	0.000135859	-0.658199	8.5e-08	0.408571	0.00238725
Deltaproteobacteria	Desulfobacterales	Desulfobacteraceae	Desulfoluna	sulfate_respiration - sulfite_respiration	turquoise	0.113605	0.417961	0.0378603	0.787813	-0.111037	0.428631	-0.0242918	0.862922	0.666812	5e-08
Deltaproteobacteria	Syntrophobacterales	Syntrophaceae	Desulfomonile	fermentation - sulfate_respiration	turquoise	0.166753	0.232708	0.0527901	0.707352	-0.0230276	0.869993	-0.334426	0.014384	0.664879	5.64e-08
Deltaproteobacteria	Desulfovibrionales	Desulfovibrionaceae	Desulfovibrionaceae_ge	sulfate_respiration	turquoise	0.0946912	0.50003	0.0379416	0.787368	0.197008	0.157381	-0.111272	0.427646	0.24127	0.0817886
Deltaproteobacteria	Syntrophobacterales	Syntrophobacteraceae	Desulfovirga	sulfate_respiration	turquoise	0.28971	0.035362	0.257547	0.0626308	0.423134	0.00159549	-0.631088	4.06e-07	0.56112	1.24e-05
Deltaproteobacteria	Desulfuromonadales	Desulfuromonadales_fa	Desulfuromonadales_ge	unknown	turquoise	-0.042594	0.762018	0.226554	0.102827	0.0817129	0.56079	-0.285335	0.0383581	0.60574	1.54e-06
Deltaproteobacteria	Desulfuromonadales	Geobacteraceae	Geobacter	iron_respiration	turquoise	0.00543803	0.969173	0.2262	0.103381	0.19353	0.164987	-0.42552	0.00149099	0.544046	2.55e-05
Deltaproteobacteria	Myxococcales	Haliangiaceae	Haliangium	predatory_or_exoparasitic	turquoise	-0.158094	0.258213	0.00126007	0.992855	-0.288404	0.0362356	0.0598815	0.670158	0.550005	1.99e-05
Deltaproteobacteria	Myxococcales	Archangiaceae	Hyalangium	unknown	turquoise	-0.120035	0.391926	-0.127181	0.36414	-0.366558	0.00694189	-0.0128299	0.92735	0.797404	8.96e-13
Deltaproteobacteria	MBNT15	MBNT15_fa	MBNT15_ge	unknown	turquoise	-0.540031	3e-05	-0.492042	0.000182516	-0.774694	1e-11	0.53425	3.78e-05	0.27841	0.0435254
Deltaproteobacteria	Myxococcales	MSB-4B10	MSB-4B10_ge	unknown	turquoise	-0.213566	0.124665	-0.17324	0.214775	-0.47873	0.000287704	0.30527	0.0262321	0.622014	6.64e-07
Deltaproteobacteria	Myxococcales	Myxococcales_fa	Myxococcales_ge	unknown	turquoise	-0.172142	0.217743	-0.266063	0.0541482	-0.6667	5.04e-08	0.370242	0.0063557	0.708292	2.98e-09
Deltaproteobacteria	Myxococcales	Sandaracinaceae	Sandaracinaceae_ge	unknown	turquoise	-0.0399424	0.776438	-0.0887197	0.52756	-0.309398	0.0241727	0.398472	0.00312467	0.359346	0.00822709
Deltaproteobacteria	Desulfobacterales	Desulfobacteraceae	Sva0081_sediment_group	sulfate_respiration - sulfite_respiration	turquoise	0.304059	0.0268633	0.276712	0.0448767	0.153483	0.272533	-0.378239	0.00522978	0.68528	1.51e-08
Deltaproteobacteria	Syntrophobacterales	Syntrophobacteraceae	Syntrophobacter	sulfate_respiration	turquoise	0.117506	0.402049	0.277553	0.044203	0.374283	0.00576269	-0.592914	2.9e-06	0.3735	0.00587371
Deltaproteobacteria	Syntrophobacterales	Syntrophobacteraceae	Syntrophobacteraceae_ge	sulfate_respiration	turquoise	-0.0614869	0.661842	-0.0670279	0.633453	-0.266595	0.0536512	-0.0399721	0.776276	0.773616	1.11e-11
Deltaproteobacteria	Syntrophobacterales	Syntrophobacteraceae	uncultured	sulfate_respiration	turquoise	-0.508884	9.98e-05	-0.440575	0.000961357	-0.723105	9.65e-10	0.442797	0.000899521	0.309138	0.0242982
Deltaproteobacteria	Desulfobacterales	Desulfobacteraceae	uncultured	sulfate_respiration - sulfite_respiration	turquoise	0.481749	0.000259909	-0.351242	0.00991315	0.0828178	0.555486	-0.149228	0.286209	0.213254	0.125229
Deltaproteobacteria	Desulfarculales	Desulfarculaceae	uncultured	sulfate_respiration	turquoise	-0.324414	0.0177909	0.318881	0.0199518	-0.621518	6.82e-07	0.273299	0.047695	0.647452	1.61e-07
Deltaproteobacteria	Bdellovibrionales	Bdellovibrionaceae	uncultured	predatory_or_exoparasitic	turquoise	0.0162193	0.908231	0.0953071	0.497233	-0.172477	0.216834	0.00673398	0.961831	0.66668	5.04e-08
Euglenida	Aphagea	Aphagea_fa	Distigma	unknown - FAPROTAX does not include Eukarya	turquoise	0.0619638	0.659379	-0.0388591	0.782351	-0.0349852	0.803594	-0.0357765	0.799243	0.11045	0.431091
Fibrobacteria	Fibrobacterales	B5-096	B5-096_ge	cellulolysis - fermentation	turquoise	0.0110572	0.937366	-0.0839877	0.549895	-0.385552	0.00435731	0.341037	0.0124543	0.209003	0.133116
Gammaproteobacteria	Acidiferrobacterales	Acidiferrobacteraceae	Acidiferrobacteraceae_ge	unknown	turquoise	0.226789	0.102462	0.00851523	0.951746	0.0540333	0.700779	-0.279037	0.0430352	0.659211	7.99e-08
Gammaproteobacteria	Nitrococcales	Halorhodospiraceae	Alkalispirillum	anoxygenic_photoautotrophy_S_oxidizing	turquoise	0.488761	0.000204538	0.466192	0.000434388	0.508405	0.00010162	-0.633122	3.63e-07	0.454737	0.000624414
Gammaproteobacteria	Betaproteobacteriales	Chitinibacteraceae	Andreprevotia	unknown	turquoise	0.118444	0.398276	-0.0458606	0.744363	-0.159327	0.254471	-0.119825	0.39276	0.854303	4.15e-16
Gammaproteobacteria	Betaproteobacteriales	Burkholderiaceae	Aquincola	aerobic_chemoheterotrophy	turquoise	0.162305	0.245583	0.166079	0.23463	0.197809	0.155663	-0.367392	0.00680517	0.727506	6.81e-10
Gammaproteobacteria	Arenicellales	Arenicellaceae	Arenicellaceae_ge	unknown	turquoise	0.211248	0.128906	0.309687	0.0240342	0.297684	0.0304	-0.476513	0.000309809	0.674247	3.12e-08
Gammaproteobacteria	Betaproteobacteriales	Burkholderiaceae	Basilea	aerobic_chemoheterotrophy	turquoise	-0.124102	0.375963	-0.155964	0.264765	-0.273006	0.0479433	-0.0603486	0.667734	0.753855	7.24e-11
Gammaproteobacteria	Betaproteobacteriales	Betaproteobacteriales_fa	Betaproteobacteriales_ge	unknown	turquoise	-0.123969	0.376478	-0.150643	0.281612	-0.409964	0.00229874	0.0454006	0.746842	0.876319	8.39e-18
Gammaproteobacteria	Betaproteobacteriales	Burkholderiaceae	Brackiella	aerobic_chemoheterotrophy	turquoise	0.0105372	0.940306	0.161793	0.247096	0.060015	0.669465	-0.38715	0.00418474	0.803389	4.51e-13
Gammaproteobacteria	Beggiatoales	Beggiatoaceae	Candidatus_Allobeggiatoa	dark_oxidation_of_sulfur_compounds - nitrogen_fixation	turquoise	0.309918	0.0239233	0.0715633	0.610599	0.248342	0.0729643	-0.394334	0.00348077	0.526262	5.18e-05
Gammaproteobacteria	Competibacterales	Competibacteraceae	Candidatus_Competibacter	unknown	turquoise	0.378031	0.00525668	0.310249	0.0237655	0.257718	0.0624503	-0.332262	0.0150689	0.486771	0.000219043
Gammaproteobacteria	Methylococcales	Methylococcaceae	Candidatus_Methylospira	methanotrophy	turquoise	-0.414028	0.00205698	-0.294976	0.0320159	-0.491894	0.000183462	0.206091	0.13873	0.650991	1.31e-07
Gammaproteobacteria	Nitrosococcales	Nitrosococcaceae	Candidatus_Nitrosoglobus	unknown	turquoise	0.149995	0.283711	0.0362715	0.796524	-0.0249176	0.859426	-0.184673	0.185569	0.591543	3.09e-06
Gammaproteobacteria	Betaproteobacteriales	Chitinibacteraceae	Chitinibacteraceae_ge	unknown	turquoise	0.0152508	0.913689	0.0370168	0.792435	0.163938	0.240804	-0.413335	0.00209652	0.702289	4.62e-09
Gammaproteobacteria	Betaproteobacteriales	Nitrosomonadaceae	cr616	aerobic_ammonia_oxidation	turquoise	-0.182827	0.190081	-0.216329	0.119748	-0.411531	0.00220267	0.0405265	0.773255	0.843606	2.21e-15
Gammaproteobacteria	Methylococcales	Methylomonaceae	Crenothrix	methanotrophy	turquoise	-0.0283868	0.840095	0.0699801	0.618536	0.0260449	0.853135	-0.326606	0.0169914	0.785343	3.35e-12
Gammaproteobacteria	Betaproteobacteriales	Rhodocyclaceae	Dechlorobacter	unknown	turquoise	0.374277	0.00576359	0.391738	0.00372208	0.334848	0.0142535	-0.492999	0.000176514	0.653373	1.14e-07
Gammaproteobacteria	Betaproteobacteriales	Rhodocyclaceae	Dechloromonas	aerobic_chemoheterotrophy - chlorate_reducers - nitrate_respiration	turquoise	0.303669	0.0270696	0.422386	0.00162955	0.44258	0.000905409	-0.57458	6.82e-06	0.538841	3.15e-05
Gammaproteobacteria	Ectothiorhodospirales	Ectothiorhodospiraceae	Ectothiorhodosinus	anoxygenic_photoautotrophy_S_oxidizing	turquoise	0.172199	0.217587	0.255757	0.0645421	0.11451	0.41424	-0.249035	0.0721423	0.533135	3.96e-05
Gammaproteobacteria	GB102	GB102_fa	GB102_ge	unknown	turquoise	0.0835623	0.551925	-0.0440114	0.754342	-0.223883	0.107058	0.0490487	0.727258	0.440811	0.0009546
Gammaproteobacteria	Betaproteobacteriales	Chromobacteriaceae	Gulbenkiania	unknown	turquoise	0.116824	0.404806	0.0129065	0.926918	-0.11163	0.426153	-0.199914	0.151224	0.913157	1.61e-21
Gammaproteobacteria	Betaproteobacteriales	Hydrogenophilaceae	Hydrogenophilaceae_ge	unknown	turquoise	0.337266	0.0135259	0.402316	0.00282308	0.448692	0.000752424	-0.56225	1.18e-05	0.583193	4.59e-06
Gammaproteobacteria	Betaproteobacteriales	Burkholderiaceae	Lautropia	aerobic_chemoheterotrophy - fermentation	turquoise	-0.157365	0.260444	-0.103496	0.46083	-0.300087	0.0290238	0.0470774	0.73782	0.538	3.26e-05
Gammaproteobacteria	Betaproteobacteriales	Leeiaceae	Leeia	unknown	turquoise	0.159294	0.254569	-0.0767503	0.584905	-0.134679	0.336306	-0.0326461	0.81649	0.766127	2.31e-11
Gammaproteobacteria	Betaproteobacteriales	Leeiaceae	Leeiaceae_ge	unknown	turquoise	0.219995	0.113454	0.118484	0.398114	0.114763	0.413202	-0.312945	0.0225137	0.763387	3e-11
Gammaproteobacteria	Methylococcales	Methylococcaceae	Methylocaldum	methanotrophy	turquoise	-0.283819	0.0394439	-0.105224	0.453338	-0.116133	0.407611	-0.227303	0.101665	0.633943	3.47e-07
Gammaproteobacteria	Methylococcales	Methylococcaceae	Methylogaea	methanotrophy	turquoise	0.328967	0.016165	0.164471	0.239256	0.344432	0.0115529	-0.51562	7.77e-05	0.654025	1.09e-07
Gammaproteobacteria	Methylococcales	Methylococcaceae	Methylomagnum	methanotrophy	turquoise	0.0674931	0.631093	0.18576	0.182949	0.294603	0.0322438	-0.504409	0.000117565	0.668054	4.63e-08
Gammaproteobacteria	Methylococcales	Methylohalobiaceae	Methylomarinovum	methanotrophy	turquoise	0.126698	0.36598	0.193192	0.165742	0.00277453	0.984269	-0.270353	0.0502425	0.744446	1.66e-10
Gammaproteobacteria	Methylococcales	Methylomonaceae	Methylomarinum	methanotrophy	turquoise	0.201636	0.147659	0.214817	0.122421	0.284559	0.0389107	-0.455228	0.000614931	0.702494	4.55e-09
Gammaproteobacteria	Betaproteobacteriales	Methylophilaceae	Methylophilaceae_ge	methanol_oxidation	turquoise	-0.0718092	0.609369	-0.0745111	0.595937	-0.200196	0.150636	-0.211797	0.127892	0.908015	6.54e-21
Gammaproteobacteria	Methylococcales	Methylomonaceae	Methylosoma	methanotrophy	turquoise	0.141008	0.313879	0.193171	0.165788	0.169015	0.226343	-0.400418	0.00296862	0.81647	9.22e-14
Gammaproteobacteria	Betaproteobacteriales	Burkholderiaceae	Paraherbaspirillum	aerobic_chemoheterotrophy	turquoise	0.112238	0.423623	-0.0575561	0.682273	-0.147549	0.291726	-0.129334	0.356009	0.844675	1.88e-15
Gammaproteobacteria	Steroidobacterales	Steroidobacteraceae	Povalibacter	unknown	turquoise	0.048547	0.729942	-0.0544005	0.698842	-0.42138	0.00167642	0.166216	0.234238	0.75535	6.33e-11
Gammaproteobacteria	Betaproteobacteriales	Rhodocyclaceae	Rhodocyclaceae_ge	unknown	turquoise	0.178847	0.200075	0.000421478	0.99761	-0.0838896	0.550363	-0.129572	0.355114	0.859866	1.65e-16
Gammaproteobacteria	Betaproteobacteriales	SC-I-84	SC-I-84_ge	unknown	turquoise	-0.321424	0.0189327	-0.269364	0.0511219	-0.539075	3.12e-05	0.113353	0.419003	0.718638	1.37e-09
Gammaproteobacteria	Betaproteobacteriales	Hydrogenophilaceae	Spirillum	unknown	turquoise	0.0631007	0.653523	-0.123209	0.379435	-0.335377	0.0140916	0.0854169	0.543101	0.771435	1.38e-11
Gammaproteobacteria	Cellvibrionales	Spongiibacteraceae	Spongiibacteraceae_ge	cellulolysis	turquoise	0.172092	0.217878	0.1329	0.342785	0.0378402	0.787923	-0.225647	0.10425	0.682711	1.79e-08
Gammaproteobacteria	SS1-B-07-19	SS1-B-07-19_fa	SS1-B-07-19_ge	aerobic_chemoheterotrophy - dark_thiosulfate_oxidation	turquoise	0.231999	0.0946035	0.0845856	0.547048	0.0656598	0.640416	-0.250522	0.0704029	0.411603	0.00219833
Gammaproteobacteria	SZB30	SZB30_fa	SZB30_ge	unknown	turquoise	0.18062	0.195577	0.142774	0.307794	-0.131534	0.347815	0.0353767	0.80144	0.305788	0.0259658
Gammaproteobacteria	Halothiobacillales	Halothiobacillaceae	Thioalkalibacter	unknown	turquoise	0.246996	0.0745833	0.0609606	0.664564	0.139937	0.317603	-0.318559	0.0200843	0.696275	7.08e-09
Gammaproteobacteria	Betaproteobacteriales	Hydrogenophilaceae	Thiobacter	unknown	turquoise	0.217978	0.116885	0.100836	0.472493	-0.0276397	0.844251	-0.181212	0.194092	0.815382	1.06e-13
Gammaproteobacteria	Chromatiales	Chromatiaceae	Thiohalobacter	unknown	turquoise	0.0504494	0.719784	-0.0518821	0.712165	-0.195857	0.159868	-0.0886096	0.528074	0.819989	5.89e-14
Gammaproteobacteria	Chromatiales	Chromatiaceae	Thiophaeococcus	unknown	turquoise	0.0911336	0.516342	0.0423285	0.763458	-0.139642	0.318636	-0.180121	0.196836	0.787565	2.64e-12
Gammaproteobacteria	Acidithiobacillales	Acidithiobacillaceae	TX1A-55	unknown	turquoise	0.165228	0.237071	0.0158263	0.910445	-0.0329718	0.814691	-0.280352	0.0420222	0.783209	4.19e-12
Gammaproteobacteria	Betaproteobacteriales	Rhodocyclaceae	uncultured	unknown	turquoise	0.375349	0.00561459	-0.285317	0.0383712	0.253133	0.0674287	-0.286388	0.0376185	0.629873	4.34e-07
Gammaproteobacteria	Steroidobacterales	Steroidobacteraceae	uncultured	unknown	turquoise	-0.241877	0.0810001	0.246875	0.0747295	-0.672195	3.56e-08	0.341046	0.012452	0.638816	2.64e-07
Gammaproteobacteria	Nitrococcales	Halorhodospiraceae	uncultured	anoxygenic_photoautotrophy_S_oxidizing	turquoise	0.128961	0.35741	-0.112853	0.421069	-0.184778	0.185314	-0.0192765	0.89103	0.508235	0.000102259
Gammaproteobacteria	Betaproteobacteriales	Burkholderiaceae	uncultured	aerobic_chemoheterotrophy	turquoise	-0.114987	0.412282	0.0561365	0.689709	-0.562807	1.15e-05	0.313252	0.0223749	0.737157	3.09e-10
Gemmatimonadetes	Gemmatimonadales	Gemmatimonadaceae	Gemmatimonadaceae_ge	unknown	turquoise	0.0441424	0.753634	-0.00894526	0.949312	-0.222952	0.108563	0.151931	0.277472	0.595869	2.51e-06
Gemmatimonadetes	Gemmatimonadales	Gemmatimonadaceae	uncultured	unknown	turquoise	-0.0720019	0.608407	-0.130759	0.350688	-0.420629	0.0017122	0.304044	0.0268713	0.576552	6.24e-06
Holophagae	Subgroup_7	Subgroup_7_fa	Subgroup_7_ge	aromatic_compound_degradation - fermentation	turquoise	-0.257541	0.0626374	-0.0983202	0.483669	-0.0555074	0.693013	-0.283203	0.0398923	0.661416	6.99e-08
Ignavibacteria	Ignavibacteriales	Ignavibacteriales_fa	Ignavibacteriales_ge	unknown	turquoise	0.0124806	0.929323	-0.0518464	0.712355	-0.297837	0.0303108	0.228562	0.0997325	0.607177	1.43e-06
Ignavibacteria	SJA-28	SJA-28_fa	SJA-28_ge	unknown	turquoise	-0.404212	0.00268408	-0.355644	0.00896365	-0.491227	0.000187776	0.275796	0.0456188	0.386462	0.00425825
JG30-KF-CM66	JG30-KF-CM66_or	JG30-KF-CM66_fa	JG30-KF-CM66_ge	unknown	turquoise	-0.222345	0.109554	-0.380417	0.0049552	-0.513905	8.29e-05	0.308776	0.0244742	0.49207	0.00018234
KD4-96	KD4-96_or	KD4-96_fa	KD4-96_ge	human_gut	turquoise	-0.309126	0.0243041	-0.271128	0.0495613	-0.607745	1.39e-06	0.202704	0.145481	0.612746	1.08e-06
Kiritimatiellae	WCHB1-41	WCHB1-41_fa	WCHB1-41_ge	unknown	turquoise	-0.00374081	0.978791	-0.127163	0.364209	-0.236711	0.0879083	0.193557	0.164927	0.356383	0.00881221
Leptospirae	Leptospirales	Leptospiraceae	RBG-16-49-21	unknown	turquoise	0.248346	0.0729604	0.280559	0.0418641	0.446281	0.000809741	-0.384463	0.0044785	0.286854	0.037295
Oligosphaeria	Oligosphaerales	Oligosphaeraceae	Oligosphaeraceae_ge	aerobic_chemoheterotrophy	turquoise	-0.0131526	0.925528	-0.20664	0.13766	-0.108668	0.438604	-0.0108662	0.938446	0.272696	0.0482075
OM190	OM190_or	OM190_fa	OM190_ge	unknown	turquoise	-0.0163776	0.907339	-0.179392	0.198685	-0.604725	1.62e-06	0.346205	0.0111052	0.593552	2.81e-06
Parcubacteria	Candidatus_Moranbacteria	Candidatus_Moranbacteria_fa	Candidatus_Moranbacteria_ge	unknown	turquoise	-0.0398436	0.776976	-0.0674408	0.631359	-0.127004	0.364813	-0.128479	0.359225	0.421224	0.00168379
Phycisphaerae	Tepidisphaerales	WD2101_soil_group	WD2101_soil_group_ge	unknown	turquoise	0.163686	0.241535	0.121025	0.388004	-0.299343	0.0294441	0.0724782	0.606032	0.5528	1.77e-05
Planctomycetacia	Pirellulales	Pirellulaceae	Blastopirellula	aerobic_chemoheterotrophy	turquoise	0.224333	0.106337	-0.0605948	0.666458	-0.25298	0.0676004	0.117183	0.403352	0.355442	0.0090054
Planctomycetacia	Pirellulales	Pirellulaceae	Candidatus_Anammoximicrobium	unknown	turquoise	-0.149838	0.28422	-0.0179821	0.898307	-0.180577	0.195687	0.00808783	0.954165	0.327306	0.0167426
Planctomycetacia	Pirellulales	Pirellulaceae	Pir2_lineage	unknown	turquoise	-0.140442	0.315843	-0.100918	0.472131	-0.140666	0.315066	-0.119903	0.392448	0.303807	0.0269964
Planctomycetacia	Pirellulales	Pirellulaceae	Pirellula	unknown	turquoise	0.000249473	0.998585	0.0522343	0.710297	-0.131927	0.346362	-0.233544	0.0923667	0.672423	3.51e-08
Planctomycetacia	Gemmatales	Gemmataceae	uncultured	unknown	turquoise	0.11696	0.404257	0.157023	0.261495	0.0842191	0.548792	-0.426386	0.00145464	0.707178	3.24e-09
Proteobacteria_cl	Proteobacteria_or	Proteobacteria_fa	Proteobacteria_ge	unknown	turquoise	-0.466263	0.000433389	-0.399905	0.00300902	-0.699085	5.81e-09	0.435753	0.00110888	0.470496	0.000377767
SHA-26	SHA-26_or	SHA-26_fa	SHA-26_ge	unknown	turquoise	-0.0532817	0.70475	-0.22422	0.106516	-0.578373	5.74e-06	0.425314	0.00149977	0.246341	0.0753815
Subgroup_11	Subgroup_11_or	Subgroup_11_fa	Subgroup_11_ge	unknown	turquoise	-0.40784	0.00243491	-0.343425	0.0118142	-0.430642	0.0012871	0.166297	0.234006	0.266324	0.053904
Subgroup_17	Subgroup_17_or	Subgroup_17_fa	Subgroup_17_ge	unknown	turquoise	-0.14035	0.316163	-0.246735	0.0749005	-0.572321	7.55e-06	0.162353	0.245444	0.716386	1.62e-09
Subgroup_21	Subgroup_21_or	Subgroup_21_fa	Subgroup_21_ge	unknown	turquoise	0.274905	0.0463512	0.243553	0.078853	-0.0441739	0.753463	0.0800241	0.568944	0.149203	0.28629
Subgroup_6	Subgroup_6_or	Subgroup_6_fa	Subgroup_6_ge	unknown	turquoise	-0.196813	0.1578	-0.256105	0.0641668	-0.683885	1.66e-08	0.344239	0.0116028	0.609405	1.28e-06
Subgroup_6	Unknown_Order	Unknown_Family	Vicinamibacter	unknown	turquoise	0.0520446	0.711303	-0.125983	0.368711	-0.398021	0.00316183	0.113709	0.417531	0.806032	3.3e-13
Thermoanaerobaculia	Thermoanaerobaculales	Thermoanaerobaculaceae	B276-D12	human_gut	turquoise	-0.0134345	0.923936	-0.139218	0.320121	-0.32105	0.0190797	0.221873	0.110329	0.603987	1.68e-06
Thermodesulfovibrionia	uncultured	uncultured_fa	uncultured_ge	aerobic_nitrite_oxidation - nitrate_respiration - sulfate_respiration - thiosulfate_respiration	turquoise	-0.492011	0.000182716	-0.443544	0.000879553	-0.78439	3.7e-12	0.479864	0.000276961	0.501106	0.000132438
Thermoleophilia	Gaiellales	Gaiellales_fa	Gaiellales_ge	unknown	turquoise	0.345578	0.0112617	0.0300188	0.831033	-0.002574	0.985406	-0.168343	0.228221	0.351232	0.00991538
Verrucomicrobiae	Pedosphaerales	Pedosphaeraceae	ADurb.Bin063-1	unknown	turquoise	-0.155137	0.267338	-0.00403758	0.977109	0.0615553	0.661488	-0.0552064	0.694597	0.17144	0.219653
Verrucomicrobiae	B29	B29_fa	B29_ge	unknown	turquoise	-0.0259704	0.853551	-0.1004	0.474422	-0.325567	0.0173663	0.325938	0.0172317	0.473874	0.000338116
Verrucomicrobiae	Pedosphaerales	Pedosphaeraceae	Limisphaera	unknown	turquoise	-0.0380954	0.786526	-0.0630896	0.65358	-0.11608	0.407823	0.159589	0.25368	0.414335	0.00203967
Verrucomicrobiae	Verrucomicrobiales	Rubritaleaceae	Luteolibacter	aerobic_chemoheterotrophy	turquoise	0.193562	0.164918	0.377896	0.00527423	0.468096	0.000408457	-0.614915	9.64e-07	0.308517	0.0246006
Verrucomicrobiae	Pedosphaerales	Pedosphaeraceae	Pedosphaeraceae_ge	unknown	turquoise	-0.0775177	0.581146	-0.0561695	0.689536	-0.254043	0.0664166	0.230797	0.0963736	0.442997	0.000894146
Verrucomicrobiae	Verrucomicrobiales	Rubritaleaceae	uncultured	aerobic_chemoheterotrophy	turquoise	-0.0214409	0.878881	0.0881215	0.530358	0.0542906	0.699421	-0.223983	0.106897	0.353666	0.00937999
Verrucomicrobiae	Verrucomicrobiales	Verrucomicrobiales_fa	Verrucomicrobiales_ge	unknown	turquoise	0.344032	0.0116562	0.387795	0.00411673	0.514348	8.15e-05	-0.478597	0.00028899	0.372088	0.00607849
